# Supplementary material for: Glucose depletion enables Candida albicans mating independently of the epigenetic white-opaque switch
Source: Nat Commun. 2023 Apr 12;14:2067. doi: 10.1038/s41467-023-37755-8 (PMC10097730; doi:10.1038/s41467-023-37755-8)
Supplement: Supplementary file 3 — Supplementary Dataset 1 [file 41467_2023_37755_MOESM3_ESM.xlsx]

## Sheet: All counts
Name	ID	WTa op YPK_vs_ WTa op YPDK_p.val	WTa wh YPDK_vs_WTa op YPDK_p.val	WTa wh YPK_vs_WTa op YPK_p.val	WTa wh YPK_vs_WTa wh YPDK_p.val	wor1/wor1a wh YPDK_vs_WTa op YPDK_p.val	wor1/wor1a wh YPK_vs_WTa op YPK_p.val	wor1/wor1a wh YPK_vs_wor1/wor1a wh YPDK_p.val	significant	WTa op YPK_vs_WTa op YPDK_ratio	WTa wh YPK_vs_WTa wh YPDK_ratio	wor1/wor1a wh YPK_vs_wor1/wor1a wh YPDK_ratio	WTa wh.YPK_vs_WTa op.YPK_ratio	wor1/wor1a wh YPK_vs_WTa op YPK_ratio	WTa wh YPDK_vs_WTa op YPDK_ratio	wor1/wor1a wh YPDK_vs_WTa op.YPDK_ratio	Protein names	Gene Names	wor1/wor1a wh-YPK-1	wor1/wor1a wh-YPK-2	wor1/wor1a wh-YPK-3	WTa wh-YPK-1	WTa wh-YPK-2	WTa wh-YPK-3	WTa op-YPK-1	WTa op-YPK-2	WTa op-YPK-3	wor1/wor1a wh-YPDK-1	wor1/wor1a wh-YPDK-2	wor1/wor1a wh-YPDK-3	WTa wh-YPDK-1	WTa wh-YPDK-2	WTa wh-YPDK-3	WTa op-YPDK-1	WTa op-YPDK-2	WTa op-YPDK-3
A0A1D8PJ22	A0A1D8PJ22	1.46e-05	0.0304114	0.00169354	4.43e-09	0.100297	0.00101977	6.6e-09	TRUE	3.64	7.16	6.95	2.17	2.32	-1.35	-0.987	Ato1p	ATO1 orf19.6169 CAALFM_C300920WA	4730992242	2881824820	3301052284	3087471326	3827139946	2356558165	1347548784	738278294	511814319	11940138	NA	25482869	14680579	12756727	54834935	NA	29231950	57448716
A0A1D8PKT1	A0A1D8PKT1	0.000629483	2.71e-07	0.866152	1.7e-09	4.33e-07	0.918746	2.53e-09	TRUE	1.62	5.09	4.94	0.0636	0.0385	-3.41	-3.28	Van1p	VAN1 orf19.14030 CAALFM_C307500WA	5353368860	3738858742	3215723776	4287493996	4065940237	3257318736	5901577104	4855504632	2918163980	55974002	130438502	190103881	136835728	108046728	105277112	4.98142e+08	1132635646	828426176
A0A1D8PHP8	A0A1D8PHP8	7.35e-15	2.71e-09	0.000134953	2.9e-13	5.94e-09	4.09e-05	1.39e-13	TRUE	5.95	4.55	4.8	0.903	1.02	2.3	2.17	Putative ammonium permease	FRP3 orf19.8810 CAALFM_C206680WA	17626289086	10673715946	10986772944	11438409599	13813618810	8597824412	9746749262	7408156694	4836131640	374943352	365490420	429231998	503902715	475348134	4.77631e+08	84898510	4.464e+07	63767960
Q59XW4	Q59XW4	6.39e-07	0.142738	0.00595676	7.2e-08	0.305585	0.00354441	2.98e-08	TRUE	3.65	4.37	4.69	1.38	1.49	0.662	0.454	Acetyl-coenzyme A synthetase (EC 6.2.1.1)	ACS1 CAALFM_C210350CA	1408723464	733117798	475331522	770007012	908745995	1.7605e+07	254382916	320713951	379593496	20837732	21684054	39208464	42336977	28708830	33030506	NA	25796060	7.84744e+06
A0A1D8PTR4	A0A1D8PTR4	9.55e-07	3.6e-05	0.947925	1.16e-09	2.41e-06	0.958168	2.39e-10	TRUE	2.22	3.8	4.29	-0.0178	0.0143	-1.6	-2.05	40S ribosomal protein S29A	CAALFM_CR08480CA orf19.6415.1	15158247920	10648777304	7489474814	11507631894	11408835902	7211331297	17101322804	12469623925	7744193375	4.33986e+08	3.30848e+08	7.0565e+08	7.42975e+08	8.96776e+08	5.71785e+08	9.0813e+08	1698654540	1728920214
A0A1D8PNZ9	A0A1D8PNZ9	0.497464	0.124536	0.185405	0.00228301	0.0804378	0.252036	0.00205848	FALSE	0.688	3.68	3.73	1.38	1.18	-1.61	-1.86	Tip41p	TIP41 orf19.11419 CAALFM_C504520WA	172696224	134330482	106774901	148881874	150908109	1.7605e+07	85968554	6.70365e+07	51976112	982173	2.8516e+07	23496167	1.78977e+07	4193471	2.15353e+07	1.30708e+07	2.41156e+07	3.71666e+07
A0A1D8PPI6	A0A1D8PPI6	1.44e-05	0.00113855	1.12e-10	1.87e-11	0.0412458	1.14e-10	5.59e-12	TRUE	0.998	2.97	3.24	2.6	2.59	0.627	0.345	Cip1p	CIP1 orf19.7761 CAALFM_C601070CA	7536955426	4938310589	5190132655	5870251225	6239322526	4447055783	1188699041	1197561536	871170383	554483758	4.36368e+08	5.82074e+08	768222952	7.41869e+08	650823430	266868397	3.39079e+08	2.81329e+08
P43076	P43076	2.71e-08	7.42e-11	2.42e-09	4.86e-10	3.2e-11	8.34e-09	7.12e-11	TRUE	2.03	2.78	3.21	-2.46	-2.23	-3.2	-3.41	pH-responsive protein 1 (pH-regulated protein 1)	PHR1 CAALFM_C404530CA CaO19.11310 CaO19.3829	7337072488	5109398256	4337239680	4876729105	5203818258	3359668660	38726242712	30930491790	19782173772	3.52947e+08	517918573	698773539	6.12626e+08	736443938	639543979	4253559376	3329398056	3984240263
A0A1D8PP00	A0A1D8PP00	7.83e-11	2.99e-09	0.043294	1.04e-13	5.96e-09	0.190881	9.58e-14	TRUE	1.96	3.19	3.21	-0.251	-0.155	-1.48	-1.41	Arginase (EC 3.5.3.1)	CAR1 orf19.11416 CAALFM_C504490CA	57686145962	40096274300	36067631572	41993577130	45537643885	29942975277	71002307894	58514838795	39008557739	4721051912	3200204831	4329423260	4527520592	4367595750	4134350892	8693335832	7020519496	7414290257
Q5AH99	Q5AH99	0.00993854	0.991832	0.986343	0.0100771	0.764006	0.559159	0.001658	FALSE	2.42	2.41	3.15	-0.0141	0.485	-0.00845	-0.248	ESCRT-III subunit protein	VPS20 orf19.8516 CAALFM_C203310CA	312016262	50562534	231311268	48779436	258341472	1.7605e+07	192270304	344197499	28310464	2.37909e+07	6.13431e+06	22217884	2.13818e+07	15882771	23068611	14159092	10833881	13125783
A0A1D8PU17	A0A1D8PU17	0.220297	5.58e-06	0.099232	1.21e-05	1.29e-07	0.173512	1.56e-07	TRUE	0.41	2.11	3.08	-0.565	-0.458	-2.27	-3.12	Lysophospholipase (EC 3.1.1.5)	PLB3 orf19.6594 CAALFM_CR09690CA	797248651	739132222	635073157	720062696	595211947	586418090	1485980948	1127038362	815859684	42910544	53266593	169324808	137075312	155272368	159300848	467539104	460977819	441922976
O94038	O94038	4.57e-12	2.4e-11	7.3e-10	3.81e-13	3.9e-11	2.32e-09	2.82e-13	TRUE	2.48	2.97	3.04	-1.69	-1.55	-2.19	-2.11	Alcohol dehydrogenase 2 (EC 1.1.1.1)	ADH2 CAALFM_C108330CA Ca41C10.04 CaO19.12579 CaO19.5113	136000000000	98419423921	87842638963	96800678301	101000000000	74871749736	438000000000	357000000000	267000000000	10873529082	9992312511	12114059811	11943558240	11400589132	12069903657	42959637155	28351426512	32419129902
A0A1D8PHV2	A0A1D8PHV2	1.15e-06	0.401913	0.0130456	0.000571686	0.154598	0.0124868	0.00207669	FALSE	6.43	3.5	2.98	-2.25	-2.26	0.683	1.19	Divalent metal ion transporter	SMF12 orf19.9810 CAALFM_C207160WA	5.14494e+08	3.50149e+08	323991089	3.54926e+08	5.23677e+08	1.7605e+07	2870847012	2151248726	1475702791	38555419	3.55067e+07	5.38888e+07	38742376	25516244	38239026	39941885	3.17843e+07	1.81706e+06
Q5A5S3	Q5A5S3	7.67e-06	0.259406	0.321674	0.000356213	0.314004	0.564971	0.000124119	FALSE	3.87	2.63	2.95	-0.577	-0.331	0.66	0.586	MIG1-like protein	MIG2 orf19.12786 CAALFM_C210540WA	1.75303e+08	201682276	181166104	124136101	148304633	1.7605e+07	3.3428e+08	260269249	206139603	2.02596e+07	5.29117e+07	8.07402e+06	2.36562e+07	2.47785e+07	2.52581e+07	6888489	8536459	16124299
A0A1D8PH88	A0A1D8PH88	0.000480298	0.00401984	0.599199	6.93e-07	1.17e-05	0.556442	1.28e-08	TRUE	1.07	2.01	2.77	0.127	0.142	-0.811	-1.56	NADPH-adrenodoxin reductase	ARH2 orf19.11004 CAALFM_C204880CA	476887106	239634587	211813309	343865970	288697704	197777990	372874444	2.80507e+08	242325371	43113503	33591939	32427238	88647985	59982676	61984638	62236198	7.08378e+07	102033152
A0A1D8PLA4	A0A1D8PLA4	5.39e-07	0.0291631	0.0445508	2.56e-09	0.986237	0.131581	7.02e-08	TRUE	2.33	3.58	2.76	0.593	0.43	-0.653	0.00472	Zcf27p	ZCF27 orf19.12118 CAALFM_C401380WA	332144480	265641204	193865755	311251041	299526114	215438992	251689204	187406084	208660751	51739988	21976670	30222593	22008308	17176356	3.4008e+07	27484054	2.29021e+07	NA
Q5AJD6	Q5AJD6	2.12e-09	2.08e-11	5.13e-09	1.12e-11	5.01e-11	2.07e-09	5.11e-11	TRUE	2.08	3.08	2.75	-1.94	-2.08	-2.94	-2.76	Acyl-coenzyme A oxidase	PXP2 orf19.9224 CAALFM_C301930WA	11157109330	8297882328	5776487306	9773125024	9070247709	6774379206	51912431035	38351375908	28580257833	1222356368	9.16316e+08	969566069	1004605126	1211212617	8.87909e+08	6051115946	3998161007	5129326424
Q5A6S0	Q5A6S0	2.8e-06	0.203219	0.000452285	2.31e-09	0.0575602	0.00705442	4.47e-09	TRUE	1.62	2.89	2.75	0.981	0.679	-0.287	-0.445	Mitochondrial 54S ribosomal protein YmL40	MRPL40 orf19.8114 CAALFM_CR04010CA	13051570759	11662484652	7228418369	12123477328	14229463836	10003923760	9109295990	7694505332	5384038931	1020488456	1286691081	1722708508	1598248775	1767245011	1632876574	920470759	1570349588	1464438317
A0A1D8PND1	A0A1D8PND1	0.95754	0.211349	0.335608	0.0332963	0.257966	0.28381	0.0341453	FALSE	0.0631	2.75	2.73	1.16	1.3	-1.53	-1.37	Phosphatidate cytidylyltransferase, mitochondrial (EC 2.7.7.41) (CDP-diacylglycerol synthase)	PTH1 orf19.11707 CAALFM_C502260CA	54900745	5.63918e+07	4.34663e+07	4.91993e+07	4.30727e+07	4.00154e+07	32137025	2.30368e+07	17214352	6502470	5496160	7940369	5730587	7510711	7053655	1.97342e+06	3.92638e+06	NA
A0A1D8PJQ3	A0A1D8PJQ3	0.336786	0.830867	0.47463	0.640319	0.190404	0.422247	0.144898	FALSE	1.76	0.843	2.73	-1.3	-1.46	-0.384	-2.43	Gtt13p	GTT13 orf19.7989 CAALFM_C303580CA	104907104	88465144	92242978	1.07578e+08	8.76068e+07	1.06637e+08	441940131	316208484	179474615	NA	1.23841e+06	33858727	1.60557e+08	2.61458e+07	NA	3.37267e+08	956495	3.29728e+08
A0A1D8PDT4	A0A1D8PDT4	9.11e-05	0.975279	0.503515	2.6e-05	0.032508	0.372766	5.14e-07	TRUE	1.66	1.88	2.67	0.211	0.282	-0.00967	-0.728	60S ribosomal protein L39	RPL39 CAALFM_C106470WA	2191601700	1232169916	928630720	1355883406	1547422764	862022969	1954476640	1492494240	672639888	192552160	128843258	241898272	413768520	410158096	231087524	148537472	239415928	284156184
A0A1D8PF81	A0A1D8PF81	0.249992	0.0966179	0.606115	0.0278779	0.0899862	0.482958	0.00219954	FALSE	0.852	1.74	2.66	-0.375	0.512	-1.26	-1.29	DNA helicase (EC 3.6.4.12)	CAS1 orf19.8728 CAALFM_C111810WA	300737061	121616209	1.1202e+08	126651409	196921029	1.7605e+07	140613504	1.69236e+08	8.36046e+07	27751035	33978771	10743692	16273212	18354898	52846074	1.91946e+07	54794044	5.25902e+07
Q5A4K0	Q5A4K0	8.83e-07	0.126294	0.0932375	0.000236965	0.0174195	0.381738	0.000327009	FALSE	4.57	2.69	2.59	-0.988	-0.495	0.891	1.48	Frp6p	FRP6 orf19.10945 CAALFM_C601430CA	994527040	678918004	609107581	479707476	920902558	2.79885e+08	1515455660	1261314672	847871174	72299144	NA	156425298	49820244	NA	75993544	11222683	24891218	71390899
A0A1D8PGR0	A0A1D8PGR0	2.93e-12	1.4e-05	1.33e-06	7.74e-12	1.65e-05	1.75e-06	7.28e-12	TRUE	2.75	2.56	2.57	-1	-0.976	-0.809	-0.797	Kynurenine--oxoglutarate transaminase	BNA31 orf19.13231 CAALFM_C202950WA	2637483293	1897111691	1399696318	2055613155	1888494145	1437933306	6132859969	4484509614	2726576978	254732829	252431673	320205178	296446059	280436838	354560843	371861124	335694516	320889245
A0A1D8PL14	A0A1D8PL14	3.78e-11	0.000855674	0.00397009	2.16e-11	0.000409137	0.0164471	1.01e-11	TRUE	2.31	2.41	2.55	-0.434	-0.344	-0.533	-0.582	Ornithine aminotransferase (EC 2.6.1.13)	CAR2 orf19.13086 CAALFM_C400160CA	265000000000	189000000000	155000000000	200000000000	206000000000	130000000000	366000000000	298000000000	205000000000	28443195975	26426650736	31966901980	35470840174	33201919824	33129394814	38870917503	24581166541	31238643929
A0A1D8PI00	A0A1D8PI00	7.64e-13	1.58e-07	2.78e-08	1.75e-12	1.24e-07	6.66e-08	1.01e-12	TRUE	2.59	2.44	2.54	-1.17	-1.09	-1.02	-1.04	NAD-specific glutamate dehydrogenase (EC 1.4.1.2)	GDH2 orf19.9738 CAALFM_C207900WA	156000000000	117000000000	96553319157	119000000000	124000000000	84539714244	401000000000	301000000000	199000000000	17409653308	15934744209	20141063744	20407930540	20684700347	20283909072	30731005741	21905524876	26707617958
Q5ANN8	Q5ANN8	3.68e-06	0.712127	4.44e-08	3.62e-11	0.343309	2.31e-08	1.58e-11	TRUE	0.941	2.35	2.5	1.36	1.43	-0.0481	-0.125	Afp99p	AGT1 AFP99 orf19.13284 CAALFM_C304200WA	1004914954	657852538	592124107	736513764	796727078	480121120	399323434	302924864	230469968	123798799	101756507	106378724	138350524	122635087	1.36144e+08	90452649	7.58297e+07	9.40035e+07
P34948	P34948	5.33e-05	3.71e-05	2.01e-06	1.74e-11	2.12e-06	1.18e-05	1.11e-11	TRUE	0.712	2.41	2.49	0.964	0.822	-0.737	-0.96	Mannose-6-phosphate isomerase (EC 5.3.1.8) (Phosphohexomutase) (Phosphomannose isomerase) (PMI)	PMI1 MANA CAALFM_C209640WA CaO19.1390	31324567237	24804236065	15079867394	25774188311	27291591179	18723593100	20118441172	13167309546	11254654579	3478956053	3230428394	3624392440	4628553382	4543242272	4514170629	4983501495	4315382965	5164306179
A0A1D8PGZ9	A0A1D8PGZ9	7.62e-08	0.0196848	5.09e-06	5.7e-05	0.111287	2.54e-06	0.000742857	FALSE	5.83	3.25	2.46	-4.08	-4.34	-1.5	-0.971	Sap99p	SAP99 orf19.8473 CAALFM_C203670WA	259472304	225555888	186943016	257264688	236461728	1.7605e+07	6874560228	5237635360	3570425528	NA	33634760	18520420	29578550	60431250	11158612	2.98266e+07	85521160	45097896
A0A1D8PNI6	A0A1D8PNI6	0.0720121	0.0930126	0.522091	0.437031	0.679819	0.658912	0.0137042	FALSE	1.7	0.698	2.46	0.573	0.393	1.57	-0.368	Casein kinase II subunit beta (CK II beta)	CKB2 orf19.11773 CAALFM_C502760WA	160110728	118762568	103234626	120121484	251489164	1.7605e+07	66891786	98745276	184575836	22500902	13519153	24107684	16026003	204306324	185900984	16798032	46837423	7.42116e+06
A0A1D8PCR4	A0A1D8PCR4	9.88e-07	0.0217443	0.426129	1.47e-05	0.00065884	0.288368	0.000200001	FALSE	3.89	3.06	2.35	0.386	0.52	1.22	2.05	Dip5p	DIP5 orf19.10459 CAALFM_C102530CA	420244266	382552932	267731898	318674484	2.92856e+08	1.7605e+07	2.73533e+08	242753148	309414207	54573222	85869628	42869056	19124634	54457228	49605294	5.34811e+06	15713763	12363536
Q5AB78	Q5AB78	2.03e-07	4.71e-05	0.00127331	2.38e-08	4.27e-06	0.000347963	1e-08	TRUE	1.84	2.18	2.34	-0.784	-0.915	-1.13	-1.42	Vps53p	VPS53 orf19.13513 CAALFM_C100130CA	1656802722	1213029922	836778764	1565792138	1242291398	951692760	4238031902	2506685440	1494772756	171696896	178732656	264310960	259092979	320724972	259348496	458873184	298739904	416273280
A0A1D8PH64	A0A1D8PH64	0.0386089	9.94e-08	1.1e-08	0.719767	7.8e-09	1.96e-08	0.00735121	TRUE	1.69	0.271	2.32	-8.8	-8.41	-7.38	-9.03	Adh3p	ADH3 orf19.11981 CAALFM_C204470WA	13628394	5.03975e+07	4.47022e+07	10697844	30865806	34448352	15549052504	12819815632	8460255512	6158832	1.96525e+06	12735929	10993432	13651842	NA	2488747508	1721101618	1925226676
A0A1D8PLF1	A0A1D8PLF1	0.52087	0.1628	0.00774809	0.000127075	0.225384	0.0128646	0.000298116	FALSE	0.317	2.52	2.3	1.49	1.37	-0.709	-0.61	Dolichol-phosphate mannosyltransferase subunit 3	DPM3 orf19.4600.1 CAALFM_C401920WA	528185272	300413448	259163164	406197460	397733932	275467828	461782880	111694056	64783704	62806824	47534048	71864992	68140792	62352488	60374332	30252130	96673312	96713828
A0A1D8PPE2	A0A1D8PPE2	0.198882	3.2e-06	0.0285495	1.82e-05	2.38e-05	0.0470695	0.000100996	FALSE	0.572	2.7	2.28	-1.04	-0.924	-3.16	-2.63	Fet31p	FET31 orf19.11687 CAALFM_C600480CA	1180864180	712868850	696539759	779301252	852683762	585388876	2169080320	2172050430	1197117302	97958187	162530629	200654152	122419266	186048518	68077670	1397415049	538818334	372636436
Q5A4N0	Q5A4N0	0.133898	3.16e-06	0.000298623	0.000782002	6.41e-07	0.000537609	5.75e-05	FALSE	0.625	1.68	2.23	-1.88	-1.76	-2.93	-3.36	Putative lipase ATG15 (EC 3.1.1.3) (Autophagy-related protein 15)	ATG15 CAALFM_C601740CA Ca20C1.17 CaO19.10915 CaO19.3412	246366224	219386096	158818192	202219136	155471680	177418624	1197701376	727322560	533524608	19033902	40103264	67186576	58069112	89776736	35503888	221429728	276011680	338857600
A0A1D8PK00	A0A1D8PK00	4.14e-07	0.0722719	0.00707518	0.00204374	0.213798	0.0363913	0.000122288	FALSE	3.74	1.59	2.22	-1.33	-0.975	0.819	0.549	V-type proton ATPase proteolipid subunit	CUP5 orf19.13307 CAALFM_C304390WA	1036852640	497934560	407684240	547410704	299954492	1.7605e+07	1245951952	1429992016	1263324992	100345824	63457628	204436102	1.49521e+08	198868024	1.12782e+08	45892536	87465909	38400476
Q5AK46	Q5AK46	1.43e-10	5.28e-07	1.15e-05	2.98e-11	3.36e-07	7.21e-06	2.89e-11	TRUE	1.96	2.2	2.21	-0.782	-0.817	-1.03	-1.07	Multifunctional fusion protein [Includes: L-glutamate gamma-semialdehyde dehydrogenase (EC 1.2.1.88) (L-glutamate gamma-semialdehyde dehydrogenase); Delta-1-pyrroline-5-carboxylate dehydrogenase (P5C dehydrogenase)]	PUT2 orf19.11457 CAALFM_C504880CA	51308783789	35961905552	28585112866	40527728848	40160534534	29160866623	101000000000	78190515236	51410727760	7147885836	5872565209	7957811004	8214402874	8443267882	7672956641	12663606117	8247117832	10864585764
A0A1D8PI20	A0A1D8PI20	0.686954	0.0205763	0.000511257	1.05e-05	0.240323	0.00105051	0.000222569	FALSE	-0.183	2.98	2.19	2	1.83	-1.16	-0.545	Ribosome biosynthesis protein	NOC4 orf19.9458 CAALFM_C207340WA	813835758	705096226	252502096	560271295	735051114	416099941	500657605	145011208	62266375	1.0345e+08	73704418	123149091	99488521	67887394	56715313	116819926	79241139	116856805
Q59VP2	Q59VP2	1.37e-07	0.00255368	0.000310405	3.67e-08	0.0386526	0.000247501	7.02e-09	TRUE	1.73	1.92	2.19	0.844	0.866	0.651	0.405	Histone H2A.2	HTA2 CAALFM_C104170CA CaO19.1051 CaO19.8653	38973377759	24190105970	22283800706	28217828815	30917506001	19282856902	22993547568	18322457350	11592014928	5000342439	4853679701	5683328121	6911020736	8182289828	5969098107	3832880267	2044779508	2808633509
A0A1D8PDZ1	A0A1D8PDZ1	0.0007518	1.24e-06	0.177458	1.61e-09	3.76e-07	0.363687	1.14e-09	TRUE	0.656	2.11	2.17	0.217	0.144	-1.24	-1.37	60S ribosomal protein L34-B	RPL34B orf19.6220.4 CAALFM_C106890CA	12934410520	8949178639	7086936372	10440588563	9919926060	7729309753	13034729614	10314062108	6370550264	1475005376	1594757111	2382938380	2308171165	2232895718	2096048603	2906973742	3628698561	3391558161
A0A1D8PSM6	A0A1D8PSM6	1.59e-05	0.623021	0.485946	2.35e-06	0.0624619	0.934014	6.53e-07	TRUE	1.62	1.93	2.16	0.181	0.0213	-0.127	-0.511	Protein-transporting protein	SEC63 orf19.8121 CAALFM_CR04080CA	6117732521	6383323063	3364348368	7300129553	5830023411	3599778538	7553761082	5558838842	4213007990	989274811	846818864	1101692450	1197590259	1269436644	1980072910	6.88806e+08	1197121146	1200034441
A0A1D8PSM5	A0A1D8PSM5	0.00293203	0.000587384	0.325178	0.0866769	0.00144668	0.0062369	0.0030623	FALSE	-2.17	1.11	2.16	0.616	1.94	-2.67	-2.39	Peptide alpha-N-acetyltransferase subunit	NAT5 orf19.8120 CAALFM_CR04070WA	249563976	411655822	897388157	129796444	410322418	91561706	179125182	152000118	83540090	86281396	78997143	93833290	143974540	50299664	72276284	206994688	378266271	437250651
O94069	O94069	0.0056489	6.46e-05	0.860969	5.24e-07	6.7e-06	0.63702	1.32e-07	TRUE	0.725	1.93	2.16	-0.0396	-0.107	-1.25	-1.55	5-aminolevulinate synthase, mitochondrial (EC 2.3.1.37) (5-aminolevulinic acid synthase) (Delta-ALA synthase) (Delta-aminolevulinate synthase)	HEM1 CAALFM_CR02000CA Ca49C4.15 CaO19.2601	2434482175	1903528444	1343452594	1930766494	2005417576	1548963706	2777478627	2525533755	1560281997	258653402	3.66068e+08	453717877	493253696	524850725	454971139	533141948	911137167	8.16795e+08
Q5AHJ5	Q5AHJ5	3.35e-06	2.31e-05	0.0011402	1.7e-07	1.01e-05	0.00040645	1.78e-07	TRUE	1.68	2.16	2.15	-0.922	-1.04	-1.41	-1.52	Transcription factor TBF1	TBF1 CAALFM_C204200WA CaO19.801 CaO19.8420	480785066	307368934	280118617	3.76062e+08	421737411	281213462	1178838511	956903558	452118770	59424053	4.63694e+07	106128537	86911974	67829577	92100816	169006832	105550538	1.42794e+08
Q59S45	Q59S45	0.341356	0.266875	0.000445606	0.0295537	0.667002	0.000459887	0.00131866	FALSE	-0.529	1.3	2.15	2.45	2.44	0.621	-0.236	DNA damage-binding protein CMR1	CAALFM_C701270CA CaJ7.0141 CaO19.6907	124142524	7.91659e+07	94639810	1.30576e+08	110046379	1.7605e+07	89569630	12967920	7.00053e+06	15608025	15973005	26471403	37107828	43219350	35919926	16707069	11608533	20609348
A0A1D8PR43	A0A1D8PR43	0.443493	0.261189	0.019842	0.000425555	0.0107535	0.0564725	4.6e-05	FALSE	0.29	1.69	2.14	0.967	0.765	-0.431	-1.08	Peroxin-1	PEX1 orf19.13818 CAALFM_C702490WA	379641584	259817196	1.5305e+08	4.49299e+08	252905307	1.7605e+07	242867938	147944097	1.20538e+08	4.89102e+07	46061106	4.89351e+07	1.15256e+08	56752422	9.58364e+07	104718030	9.42379e+07	3.92774e+07
A0A1D8PQ67	A0A1D8PQ67	5.75e-05	0.694689	0.000919199	6.99e-08	0.53487	0.00911336	2.23e-07	TRUE	1.29	2.34	2.13	0.953	0.688	-0.0912	-0.145	Acyl-coenzyme A oxidase	POX1 orf19.13146 CAALFM_C603560WA	41214721847	30504841003	21553942495	35587887134	37241539090	29679960743	26502027867	17539751938	19601532668	4310591518	6555621871	7152409152	7158756968	6748624401	6865003316	3880770861	5893650575	4426479391
Q59P36	Q59P36	0.097303	0.0203931	0.175767	4.53e-05	0.0457027	0.022033	1.33e-05	FALSE	0.577	1.89	2.13	0.463	0.836	-0.849	-0.712	Protein MAK16	MAK16 orf19.12955 CAALFM_C206360CA	101379148	71513637	63294437	80286530	71281317	1.7605e+07	49655256	57234536	39914397	18294286	9569868	19579656	18893810	16892282	11855651	12481527	26179507	17102424
Q5AA26	Q5AA26	0.0188745	0.967185	0.06943	0.000432979	0.771374	0.0454519	0.000150063	FALSE	1.09	1.87	2.11	0.805	0.899	0.0171	-0.121	Protein SIP5	SIP5 CAALFM_C105910WA CaO19.2458 CaO19.9995	397378510	2.83441e+08	2.4381e+08	300610737	280944176	2.23894e+08	263157324	2.00894e+08	1.12784e+08	107389814	2.67911e+07	7.4204e+07	92702681	1.06347e+08	42383275	44406579	3.22566e+07	71088054
A0A1D8PGN0	A0A1D8PGN0	0.0981644	0.0765697	0.105006	0.0714189	0.0337781	0.122451	0.0264298	FALSE	1.5	1.65	2.1	-1.47	-1.39	-1.62	-1.99	CNH domain-containing protein	VAM6 orf19.9140 CAALFM_C202440WA	36582420	3.16461e+07	2.21873e+07	2.491e+07	3.6494e+07	1.7605e+07	7.5214e+07	8.14792e+07	1.06775e+08	1.13573e+06	13447155	1.31961e+07	7.44395e+06	NA	3.27408e+06	NA	19423210	12393509
P0CY27	P0CY27	1.79e-08	1.89e-09	1.07e-10	1.16e-06	5.14e-09	3.3e-10	6.97e-07	TRUE	2.82	2.01	2.1	-4.18	-3.84	-3.36	-3.11	Candidapepsin-1 (EC 3.4.23.24) (ACP 1) (Aspartate protease 1) (Secreted aspartic protease 1)	SAP1 PEP1 PEP10 PRA10 PRA3 CAALFM_C603490CA CaO19.13137 CaO19.5714	7166488381	3448815480	3171103891	3232480936	5370219888	1867063598	83361999498	73250175628	53166542823	1112452174	675887340	829244574	874563816	732297223	849539175	6256525934	4684569342	5106042068
A0A1D8PGT5	A0A1D8PGT5	5.06e-09	3.6e-10	5.42e-08	6.36e-11	1.79e-10	1.23e-07	2.12e-11	TRUE	1.38	1.92	2.08	-1.14	-1.07	-1.68	-1.78	Aldehyde dehydrogenase (NAD(P)(+))	ALD5 orf19.13228 CAALFM_C202970CA	115000000000	85793188231	68235125590	90034437056	88898122322	60758626395	275000000000	218000000000	146000000000	17222604294	16060012187	19955138705	22372042952	22292754242	19630385716	50678522820	37464453402	43220952140
Q5A310	Q5A310	0.00977588	0.00030372	0.00933945	0.000317183	1.22e-05	0.0157398	8.23e-06	FALSE	0.889	1.41	2.03	-0.895	-0.817	-1.42	-1.96	ISWI chromatin-remodeling complex ATPase ISW2 (EC 3.6.4.-)	ISW2 CAALFM_C306310CA CaO19.7401	1844144042	1257112463	1371051641	1383004730	1667156059	980066509	3944754473	3340958478	1854736884	165490671	3.67619e+08	473190527	569956533	510572485	450486770	791962137	868119931	916567919
Q59SR4	Q59SR4	0.0418686	0.147387	0.000312071	6.68e-07	0.674754	0.0015243	1.22e-05	FALSE	0.688	2.62	2.03	1.46	1.21	-0.471	-0.132	20S-pre-rRNA D-site endonuclease NOB1	HBR3 orf19.14217 CAALFM_C303650WA	147066084	73209670	53873734	1.48456e+08	9.07988e+07	1.7605e+07	59682174	48230194	2.30875e+07	16245516	20547670	15987924	1.32556e+07	13091241	22291138	18395280	NA	10704676
Q59KQ1	Q59KQ1	0.798306	8.12e-07	0.331835	2.95e-07	1.15e-06	0.771662	1.1e-06	TRUE	-0.0645	2.26	2.03	0.249	0.0733	-2.08	-2.02	Glycerol kinase (EC 2.7.1.30)	GUT1 orf19.8193 CAALFM_CR05220CA	61683920	46069056	37594044	65763660	40680916	1.7605e+07	63724188	45265776	44752692	7.625e+06	11354665	11347840	11964505	12462288	8509788	24830320	27857014	34910732
Q9UVL1	Q9UVL1	0.309777	5.54e-06	0.0273651	6.92e-07	6.6e-07	0.00187933	2.1e-08	TRUE	-0.189	1.52	2.02	0.441	0.685	-1.27	-1.53	Non-histone chromosomal protein 6	NHP6 NHP6A CAALFM_C401700CA CaO19.12093.3 CaO19.4623.3	30936225298	18384450913	19857701104	20374474080	24289244696	11520560291	20620420460	19002310982	9769074515	4234591384	4467966235	5499114311	6230806774	6855418694	6123643194	10149196185	8845766743	10326824018
A0A1D8PNJ9	A0A1D8PNJ9	0.979479	0.0279792	0.224669	0.247104	0.00231293	0.165942	0.0387312	FALSE	0.0231	1.06	2.01	-1.12	-1.29	-2.16	-3.27	U6 snRNA-associated Sm-like protein LSm8	LSM8 orf19.4305.1 CAALFM_C502810WA	40011142	155275438	2.41687e+07	50303590	15853350	223817619	187160156	141320804	1.16226e+08	16924150	3.62166e+06	23292674	21030098	31776752	31815150	85986916	69757804	79903804
A0A1D8PJ13	A0A1D8PJ13	0.000139027	0.000377506	0.510543	5.21e-08	0.000163192	0.88477	8.15e-08	TRUE	1.01	2.05	1.98	0.132	-0.0288	-0.908	-0.996	Bifunctional hydroxyacyl-CoA dehydrogenase/enoyl-CoA hydratase	FOX2 orf19.3070.1 CAALFM_C300810CA	42022419611	32610660092	21302294275	36114667328	35719423242	26463892656	47338361875	31850453839	28930961168	6590687664	5861297469	7632855017	9126672615	8062077079	7060986836	6899654233	10963800586	11468223785
A0A1D8PF45	A0A1D8PF45	0.00175076	4.15e-05	0.241473	3.14e-08	4.55e-06	0.111509	4.41e-09	TRUE	0.589	1.67	1.95	0.187	0.259	-0.895	-1.1	60S ribosomal protein L37-B	RPL37B orf19.667.1 CAALFM_C111360WA	7970770612	5297953156	4334043546	5984359902	6509933952	3382891309	6969694592	5946568753	3625719058	1079075343	1111902210	1646283550	1567587524	1780663060	1593290980	1997426476	1737229094	2083078356
Q5AKU2	Q5AKU2	0.749238	0.0836284	0.00570428	8.68e-05	0.00103166	0.0183807	5.28e-06	FALSE	0.0883	1.48	1.93	0.884	0.723	-0.505	-1.12	Hpc2p	HPC2 orf19.12502 CAALFM_C113970CA	117391305	1.03743e+08	8.0259e+07	1.32275e+08	102371449	1.7605e+07	8.00525e+07	7.95273e+07	48033258	3.52214e+07	18606503	16735827	27148673	51692005	41116846	40688514	26122336	3.91639e+07
A0A1D8PMF6	A0A1D8PMF6	0.213596	0.439446	0.445225	0.0120445	0.076053	0.748367	0.0118634	FALSE	0.866	1.92	1.92	0.522	-0.217	-0.529	-1.27	E3 ubiquitin-protein ligase PEP5 (EC 2.3.2.27)	VPS11 orf19.11881 CAALFM_C405910CA	9.08087e+07	9.38694e+07	8.06673e+07	122142395	1.03591e+08	1.7605e+07	149916937	119163463	8.51467e+07	1.12767e+07	6.9599e+06	9.98704e+07	5.41951e+07	2.64143e+07	3.7819e+07	35545156	3.21228e+07	35972340
Q5APB7	Q5APB7	3.5e-08	2.35e-05	9.61e-05	1.41e-08	1.69e-05	0.00017846	7.94e-09	TRUE	1.71	1.83	1.92	-0.847	-0.794	-0.974	-1.01	SKI complex subunit tetratricopeptide repeat protein	SKI3 orf19.12311 CAALFM_C109830WA	3290723357	2489265555	1911229040	2400458438	2684062168	1820618671	6284714542	4902956922	3726043821	528822564	487993099	6.99678e+08	6.09418e+08	6.38364e+08	7.26643e+08	674882705	1034629041	775377615
A0A1D8PNY6	A0A1D8PNY6	4.19e-12	5.69e-06	0.042057	1.27e-10	1.92e-07	0.0247352	7.53e-10	TRUE	2.82	2.19	1.91	0.293	0.329	0.925	1.24	Sfc1p	SFC1 orf19.11413 CAALFM_C504440CA	4315711752	4046093022	2361302573	3321146830	3459262295	2786207009	3646187836	3124419948	2569525759	815310690	6.31353e+08	930107823	735867994	655878116	761440430	2.64239e+08	208593755	245801209
Q5A6R1	Q5A6R1	0.0280334	2.16e-06	0.158515	1.43e-08	1.83e-07	0.0900405	1.67e-09	TRUE	0.338	1.61	1.9	0.205	0.251	-1.06	-1.31	60S ribosomal protein L15-A	RPL15A RPL15 RPL15B CAALFM_CR04100CA orf19.493	23398042864	15970280149	12077101012	15977968390	18686567072	11508603671	21193336468	16504865437	10771923699	3259265276	3815412436	4351625637	4979251306	5123182066	5195832671	6330132471	6314125828	7636940172
Q5A3K2	Q5A3K2	0.0656503	0.00214721	0.84158	0.142602	0.000113635	0.668506	0.00220684	FALSE	-0.945	0.735	1.77	-0.0963	0.207	-1.78	-2.51	Mediator of RNA polymerase II transcription subunit 10 (Mediator complex subunit 10)	NUT2 MED10 CAALFM_C111980WA CaO19.12733 CaO19.5268	63984288	38293732	NA	31345142	42615197	1.7605e+07	27404108	77021116	36982851	12379268	8672620	12442013	12449885	51562420	13980116	57517071	39170466	40433859
A0A1D8PJK3	A0A1D8PJK3	2.15e-05	3.2e-05	0.0099984	2.37e-07	0.000211873	0.016083	7.14e-07	TRUE	1.31	1.94	1.77	-0.622	-0.572	-1.26	-1.04	Putative metallocarboxypeptidase	ECM14 orf19.7931 CAALFM_C303030CA	820184876	616896936	518154039	641692844	667365900	461603741	1479197956	1240201998	660329083	256113498	1.0186e+08	156949584	149932466	171819570	147164281	241157111	228015710	238034948
Q59QB4	Q59QB4	2.73e-09	0.000369249	0.00831388	7.66e-05	0.000355466	0.0166357	4.28e-05	FALSE	3.96	1.65	1.75	-0.918	-0.813	1.39	1.4	Vacuolar calcium ion transporter	VCX1 orf19.8035 CAALFM_C108580CA	1208754320	855424602	741527858	857077280	856409656	702958700	2331969128	1831014480	1369261744	174229584	262663356	274329179	270597869	245445087	274007420	38465900	1.06185e+08	6.20658e+07
Q59KV5	Q59KV5	9.71e-07	1.57e-08	5.77e-06	4.46e-09	1.02e-07	5.87e-05	5.51e-09	TRUE	1.15	1.78	1.75	-0.984	-0.79	-1.61	-1.39	Amine oxidase (EC 1.4.3.-)	AMO2 orf19.10662 CAALFM_C206700WA	3720408420	2847073494	2752775502	2603134793	2754200064	2273139502	8025897074	6207042956	4256763127	873333912	690900435	790755319	728523923	724951029	833323615	1851369755	1162646071	1472917920
Q59N40	Q59N40	7.44e-08	0.150262	0.172874	2.95e-09	0.0807187	0.040479	9.62e-10	TRUE	1.25	1.61	1.75	0.175	0.275	-0.186	-0.23	Aspartate aminotransferase (EC 2.6.1.1)	AAT21 orf19.13666 CAALFM_CR07620WA	29905826482	21919136304	17989337605	21701545879	23270172953	15873981035	29372394046	23032919864	13833851331	5779530309	4845434378	6845256918	7059340282	6933221723	6299847941	5754580639	3960269992	5026956493
A0A1D8PKE1	A0A1D8PKE1	7.1e-05	0.226914	0.221647	0.00921108	0.281479	0.102054	0.0175363	FALSE	3.58	1.94	1.73	-0.823	-1.13	0.813	0.72	Skn1p	SKN1 CAALFM_C305810CA	226908822	189077589	197880484	276468310	366606543	1.31618e+08	624168183	505218239	393265633	75072061	43820264	4.37543e+07	59182895	6.50398e+07	66517330	37961090	4836450	64986239
A0A1D8PE85	A0A1D8PE85	0.383331	2.77e-05	0.632821	1.39e-05	0.00341786	0.167971	4.12e-05	FALSE	0.265	1.92	1.73	-0.144	0.428	-1.8	-1.04	Bud6p	BUD6 orf19.12553 CAALFM_C108120WA	3.80607e+08	229129778	205312588	236504962	216061536	89417194	313776341	240827418	137007767	67704364	69258398	65251691	37488774	63169875	38995783	9.7026e+07	68939949	145993300
A0A1D8PKZ7	A0A1D8PKZ7	4.07e-09	3.69e-07	1.61e-05	3.88e-10	1.9e-07	1.85e-05	2.35e-10	TRUE	1.38	1.65	1.72	-0.69	-0.681	-0.962	-1.02	Pyrroline-5-carboxylate reductase (EC 1.5.1.2)	PRO3 orf19.13095 CAALFM_C400240CA	14534837795	9943306033	8521961293	11028033881	11057302432	8296588783	26178121630	20332139774	13421542992	2711074996	2449078668	3253339694	3499196667	3310546887	3065388605	4553824659	3466555476	4199565552
A0A1D8PSC9	A0A1D8PSC9	3.36e-07	0.0702663	0.965589	3.15e-08	0.0167324	0.528333	6.8e-06	TRUE	2.23	2.7	1.72	-0.0108	0.16	-0.484	0.671	Hgt18p	HGT18 orf19.9963 CAALFM_CR03040CA	184521716	125826088	106712312	131175162	135218696	1.7605e+07	247617176	124771908	80978468	38813248	26712348	NA	18311236	15235195	20560726	22779376	16409202	10600283
Q59NC4	Q59NC4	2.03e-06	0.964007	4.45e-05	0.0692028	0.0425795	4.34e-05	0.00101065	FALSE	3.22	0.818	1.72	-2.42	-2.43	-0.0191	-0.928	Gly1p	GLY1 orf19.8601 CAALFM_C110450WA	537670704	295453847	293071775	3.38541e+08	392781387	296864826	2846947700	2322819506	1548503590	1.3816e+08	34943648	1.67256e+08	2.08525e+08	1.98429e+08	189436873	1.44309e+08	6.9111e+07	2.06519e+08
A0A1D8PJJ8	A0A1D8PJJ8	0.057853	0.0369767	0.739615	0.000337619	0.00129632	0.543843	1.03e-05	FALSE	0.521	1.19	1.69	0.0854	0.157	-0.581	-1.01	AP-3 complex subunit delta	APL5 orf19.7879 CAALFM_C302590WA	1136036638	768696257	5.0511e+08	900027273	729167135	485202225	1254906316	788541377	452807100	166813416	138454769	354133267	247395159	364391893	325539212	285635680	2.82398e+08	307648677
A0A1D8PJK7	A0A1D8PJK7	3.31e-08	8.6e-06	0.777458	0.0019564	1.57e-05	0.777491	0.000314654	FALSE	3.86	1.35	1.68	-0.102	0.102	2.41	2.28	Structural maintenance of chromosomes protein	SMC3 orf19.7895 CAALFM_C302700WA	462448421	3.53349e+08	3.07881e+08	318477004	380913430	1.7605e+07	430898080	4.4201e+08	300715019	1.52695e+08	8.87923e+07	69884860	115583308	111890796	1.41296e+08	14423034	2.57198e+07	8.2484e+06
A0A1D8PEB0	A0A1D8PEB0	0.751834	1.58e-05	0.182422	0.000334595	2.38e-06	0.156262	4.49e-05	FALSE	-0.0923	1.35	1.67	-0.401	-0.429	-1.84	-2.19	S-adenosylmethionine-homocysteine S-methyltransferase	SAM4 orf19.8016 CAALFM_C108410CA	552214440	449587424	271800152	4.23455e+08	493881036	285955250	869855644	626779608	424818530	62384523	112442051	186814270	151192036	199471312	130468894	358479068	320053372	400043271
A0A1D8PRX5	A0A1D8PRX5	0.44648	0.180805	0.816301	0.070878	0.198982	0.860589	0.0711883	FALSE	0.666	1.66	1.66	-0.201	-0.152	-1.2	-1.15	Sft1p	SFT1 orf19.3234.1 CAALFM_CR01190CA	519682264	332084984	292631852	579262262	409854584	160814068	413344152	510955626	461638502	56394280	80680968	218582756	471452894	26089356	106699680	257919354	59486967	260374310
Q59MA6	Q59MA6	0.790692	0.00784874	0.503762	0.00343947	0.238379	0.00687826	0.00103202	FALSE	-0.108	1.41	1.65	0.275	1.27	-1.24	-0.493	Beta-mannosyltransferase 2 (EC 2.4.1.-) (Repressed during hyphae development protein 1) (WRY family protein 7)	RHD1 BMT2 IFQ3 WRY7 CAALFM_C105000WA CaO19.54 CaO19.7715	139042455	1.9311e+08	1.13427e+08	8.54656e+07	5.21471e+07	1.7605e+07	113016264	7.57554e+07	3.57825e+07	44192762	19713894	69676614	19260368	20533698	47484722	42496635	3.8452e+07	3.84163e+07
Q59UY7	Q59UY7	0.0236729	0.210722	0.0546055	3.62e-05	0.0105039	0.180159	7.46e-06	FALSE	0.605	1.42	1.64	0.5	0.336	-0.313	-0.704	Transcriptional regulatory protein SEF1	SEF1 CAALFM_CR02190CA CaO19.11237 CaO19.3753	3073242227	2173816081	1399838779	2534373393	2352554644	1845905442	2951561528	1779198754	1245878950	433333173	487520453	899272516	851177752	1037951236	711958586	540755100	6.84916e+08	8.21444e+08
A0A1D8PGY0	A0A1D8PGY0	0.284258	7.59e-08	0.000702005	2.34e-09	8.39e-09	0.00927513	1.28e-09	TRUE	-0.129	1.56	1.63	0.502	0.35	-1.18	-1.41	60S ribosomal protein L21-A	RPL21A orf19.840 CAALFM_C203810CA	18835658753	14522851593	11004615423	16807257742	15392891598	13364383734	17254130424	13440404062	8828446123	3657489061	3298368111	5233752928	5089521288	5578024821	5220943169	7458940183	7164722961	8195787965
Q5A8X6	Q5A8X6	3.26e-05	6.34e-07	0.000650196	7.56e-08	2.71e-07	0.000563584	3.9e-08	TRUE	0.909	1.54	1.63	-0.661	-0.672	-1.3	-1.39	Succinate--CoA ligase [ADP-forming] subunit alpha, mitochondrial (EC 6.2.1.5) (Succinyl-CoA synthetase subunit alpha) (SCS-alpha)	LSC1 orf19.10866 CAALFM_C101690CA	25285143449	17342496215	13767586020	19248428910	20273816674	13261480996	40710306925	32726853313	25807383584	4172485871	4568679903	6644870762	6793906172	6318414757	5283403760	8994214001	9524916964	9906083080
A0A1D8PRL6	A0A1D8PRL6	1.25e-08	0.00354329	0.000677334	3.21e-08	0.000229071	0.000311202	1.05e-08	TRUE	1.6	1.49	1.62	-0.592	-0.647	-0.477	-0.669	Acetyl-CoA C-acyltransferase	POT1 orf19.7520 CAALFM_CR00150CA	11136472749	9611554872	7160712492	10630669492	8661876593	7824712278	22816039992	14650313648	12394535456	2836059564	1883661907	3036894134	3482885342	3379688468	3021374851	2857715450	2914290936	2905147876
Q59W54	Q59W54	0.659057	3.43e-06	0.191719	8.89e-07	3.79e-07	0.291324	1.63e-07	TRUE	-0.0757	1.4	1.61	0.23	0.184	-1.24	-1.5	SUMO family protein	SMT3 orf19.8287 CAALFM_C111330CA	3283259369	2084501004	2126787948	2544911073	2868966152	1837672433	3571995331	2477894873	1578316493	573499095	6.37419e+08	869972887	980703120	1038307761	784955486	1623924885	1239213887	1328949559
Q5AMR7	Q5AMR7	1.58e-08	0.0400707	0.000178288	4.78e-07	0.0360481	0.00574541	4.59e-08	TRUE	1.74	1.32	1.6	-0.76	-0.49	-0.34	-0.349	Erv29p	ERV29 orf19.12048 CAALFM_C402120WA	2571237911	2360125226	1956224035	1748604299	2239736418	1447123707	4524339690	3695326686	2768801182	590792998	593727883	757341319	690342580	650893402	883113872	534341342	572821416	664629884
A0A1D8PCC6	A0A1D8PCC6	0.0118747	0.193485	0.0283804	0.373518	0.00145154	0.00484592	0.000603563	FALSE	-1.04	0.332	1.59	0.883	1.21	-0.494	-1.43	SWIB/MDM2 domain-containing protein	TRI1 orf19.13434 CAALFM_C100910WA	304085522	1.93932e+08	177023033	135879046	221989503	147472873	1.19961e+08	97917897	1.01403e+08	4.12383e+07	1.03046e+08	5.56752e+07	1.58085e+08	89482111	171583785	153521692	9.58604e+07	1.16249e+08
A0A1D8PM80	A0A1D8PM80	0.180487	0.0483011	0.770624	0.00553994	0.173765	0.64286	0.00511227	FALSE	0.677	1.57	1.59	-0.143	0.227	-1.04	-0.688	Mediator of RNA polymerase II transcription subunit 12 (Mediator complex subunit 12)	SRB8 orf19.11252 CAALFM_C405090CA	50179717	35969329	2.86614e+07	29099476	4.3769e+07	1.7605e+07	4.1811e+07	3.48264e+07	3.11563e+07	15138522	8723803	8877853	6.28141e+06	2.09051e+07	6.3204e+06	7.54481e+06	23298632	10337307
A0A1D8PQD7	A0A1D8PQD7	1.51e-13	1.02e-11	0.147672	4.18e-07	1.17e-11	0.170165	3.58e-07	TRUE	4.89	1.57	1.59	0.272	0.257	3.58	3.55	Pex11p	PEX11 orf19.8690 CAALFM_C604310WA	2898208114	2161032688	1550067604	2233504792	2462992564	1.7605e+07	2625545452	2092441176	1458689488	612256547	489129044	731688100	717269008	683191437	706684621	45869510	43303667	25562402
A0A1D8PNN9	A0A1D8PNN9	0.291995	9.02e-05	0.0242713	7.99e-06	6.73e-06	0.0154852	5.8e-07	TRUE	-0.199	1.25	1.57	0.459	0.5	-0.986	-1.27	Ribosomal lysine N-methyltransferase 4 (EC 2.1.1.-)	RMS1 orf19.10177 CAALFM_C503250WA	2830777132	2230321467	2092221415	2230077221	2464220305	1844872446	2472227502	1995977555	1330796548	501346189	6.69995e+08	939400698	993218471	1007381447	827745699	1186560646	1024850971	1335454163
Q5A1V3	Q5A1V3	0.00337394	0.298014	0.489004	0.00703671	0.23841	0.636131	0.0148397	FALSE	1.99	1.78	1.57	0.401	0.273	0.61	0.695	ADP-ribose 1''-phosphate phosphatase (EC 3.1.3.84)	POA1 CAALFM_C501200WA CaO19.1950 CaO19.9506	145396210	135108098	9.94126e+07	125503650	139172714	1.7605e+07	166113035	105000827	89310100	45812834	2.67759e+07	3.78781e+07	48221533	2.26111e+07	52409016	5.30212e+06	4.5184e+07	1.69319e+07
Q5AA50	Q5AA50	4.35e-08	0.651175	0.000410792	1.38e-05	0.252021	0.0026346	1.04e-06	FALSE	2.04	1.25	1.57	-0.882	-0.699	-0.0884	-0.229	Nuclear protein localization protein 4	NPL4 CAALFM_C106110CA CaO19.2434 CaO19.9970	2953580569	2163337162	1679189134	2071882657	2185331990	1355878579	4853222494	3985225093	3339433945	5.49907e+08	730819279	6.30555e+08	9.91483e+08	7.67905e+08	654030913	6.12732e+08	503655188	489750514
P53704	P53704	0.0009193	0.968861	0.198623	0.0121882	0.720552	0.131124	0.0105948	FALSE	2.22	1.53	1.56	-0.715	-0.85	-0.0211	-0.193	Glutamine--fructose-6-phosphate aminotransferase [isomerizing] (GFAT) (EC 2.6.1.16) (D-fructose-6-phosphate amidotransferase) (Hexosephosphate aminotransferase)	GFA1 CAALFM_C302280CA CaO19.1618	207732720	113249184	58884978	192607158	97777904	1.7605e+07	257188244	232797686	190590136	31721904	21549598	48823686	28936362	33283129	72790036	14979355	69100015	17869366
A0A1D8PU06	A0A1D8PU06	2e-05	0.00155203	0.563708	1.56e-07	0.00147193	0.694978	4.48e-08	TRUE	0.908	1.39	1.54	-0.0853	0.0577	-0.565	-0.569	Tubulin-binding prefolding complex subunit	YKE2 orf19.6601.1 CAALFM_CR09600CA	1760872520	1185348791	1258166203	1286121178	1409408857	901034404	1876995018	1620316520	1077746419	370765484	404611550	446489400	473602428	4.65287e+08	449795429	533035468	399130339	381207894
Q59RB3	Q59RB3	0.777401	0.0312469	0.277862	0.345018	0.0199281	0.577029	0.0114432	FALSE	-0.151	0.513	1.53	-0.592	0.3	-1.26	-1.38	Elongin-C	ELC1 orf19.14139 CAALFM_C104550WA	36772004	37964344	78095326	21318450	25819908	1.7605e+07	94350450	20793002	41948812	12811308	15312642	14422984	14028154	22759580	16772945	52309082	18806404	18739038
Q5ADX2	Q5ADX2	0.0124395	3.22e-06	0.00932114	4.02e-06	3.46e-06	0.05031	1.18e-06	FALSE	0.536	1.36	1.52	-0.563	-0.4	-1.39	-1.38	Histone transcription regulator 3 homolog	HIR3 CAALFM_C307680WA CaO19.14011 CaO19.6719	5.68813e+08	418778225	391088960	376511961	447539564	329943772	866317232	675813354	514555296	116523410	1.51532e+08	139746458	150010879	188229068	125879727	221289116	254318142	287445364
Q59XX2	Q59XX2	0.00360202	0.0161153	0.0047765	0.0212687	0.000289179	0.000945486	8.32e-05	FALSE	-0.96	0.713	1.5	0.921	1.15	-0.752	-1.32	Cell surface mannoprotein MP65 (EC 3.2.1.-) (Mannoprotein of 65 kDa) (Soluble cell wall protein 10)	MP65 CMP65 SCW1 SCW10 CAALFM_C210030CA CaO19.1779 CaO19.9345	754465418	633229124	674966248	648844770	594863244	437274703	428570914	388641594	251087493	135938820	213452108	302506820	243558012	527037600	325202580	353942705	362952052	391750256
A0A1D8PP99	A0A1D8PP99	0.000230257	6.87e-05	4.13e-05	0.000397362	3.61e-05	0.00019748	4.16e-05	FALSE	1.23	1.16	1.47	-1.47	-1.25	-1.4	-1.49	D-amino-acid N-acetyltransferase	HPA2 orf19.6323 CAALFM_C600140CA	1103815809	727245783	588993348	710604508	816109834	433018878	3142682900	1901281482	1505518310	200338560	246981679	279067952	296700716	216485456	382441216	713482496	329734464	483037700
Q59SJ2	Q59SJ2	4.86e-07	8.54e-05	2.69e-05	1.23e-06	7.61e-05	0.000164243	2.75e-07	TRUE	1.39	1.29	1.46	-0.975	-0.812	-0.869	-0.879	Sec63 complex subunit	SEC72 orf19.11656 CAALFM_C400630CA	563215112	432343939	476308060	439649464	432768358	363720672	1313749046	974125740	689617499	121490825	151628670	186997022	173490580	174746804	170406276	199645647	197839946	201238995
A0A1D8PPP5	A0A1D8PPP5	0.985267	0.606152	0.235762	0.0959694	0.158602	0.450365	0.0385051	FALSE	0.0119	1.13	1.44	0.781	0.49	-0.332	-0.939	Mediator of RNA polymerase II transcription subunit 19 (Mediator complex subunit 19)	MED19 orf19.3421.1 CAALFM_C601640WA	50937160	3.93696e+07	6229903	45650324	3.94396e+07	1.7605e+07	27409974	25341568	9146476	4.22611e+06	NA	7842736	1.63107e+07	13962403	8830157	11603609	6778685	12890102
A0A1D8PHL7	A0A1D8PHL7	0.000309777	0.000200848	0.000342744	0.000181876	0.000117703	0.00180653	2.38e-05	FALSE	1.1	1.17	1.44	-1.09	-0.892	-1.16	-1.23	F1F0 ATP synthase subunit h	ATP14 orf19.5491.1 CAALFM_C206290CA	3406744580	2027934834	2299279840	2121395476	2772740940	1492383912	7112456368	6346241332	3163402936	558079760	850517532	1044859936	981262720	972542560	878184032	1368992000	1470413348	1168177952
A0A1D8PEB6	A0A1D8PEB6	0.000957799	0.00478444	0.65449	0.724583	0.0802992	0.851884	0.0553023	FALSE	2.77	0.239	1.39	-0.304	-0.127	2.23	1.25	SNF5-domain-containing protein	SFH1 orf19.12559 CAALFM_C108160WA	195683737	143248790	9.19831e+07	109604549	129754206	1.7605e+07	207531061	1.87196e+08	1.21522e+08	37244623	38480861	61898296	89334722	119723561	92352962	2.18194e+07	41226595	2.69039e+06
A0A1D8PPB2	A0A1D8PPB2	3.29e-05	0.233862	0.337559	0.00209397	0.276474	0.260048	0.00239985	FALSE	2.26	1.42	1.39	-0.373	-0.441	0.468	0.426	Presequence translocated-associated motor subunit PAM17	NUO3 orf19.1179 CAALFM_C600200CA	900564424	782650437	604705122	794555548	815884704	634168952	1508230708	1178096400	845438170	234101804	207807636	301640712	226479776	473157624	219364176	65803836	233577940	145962260
Q5ABA1	Q5ABA1	2.52e-06	0.286244	0.181773	3.96e-06	0.604526	0.0163957	0.000673957	FALSE	2.42	2.33	1.39	-0.448	-0.869	-0.353	0.169	Na(+)-exporting P-type ATPase	ENA2 orf19.13491 CAALFM_C100390WA	390520662	404644036	4.06799e+08	5.83533e+08	432322358	5.12567e+08	1007171079	731733251	7.4854e+08	172330735	127879133	101418246	79753498	83299084	166676406	104813336	60290529	92278720
Q59VW7	Q59VW7	1.97e-06	0.00571439	0.556415	0.00158598	0.00567046	0.444279	0.00229875	FALSE	2.88	1.45	1.38	-0.223	-0.292	1.21	1.21	Mitochondrial import inner membrane translocase subunit TIM21	TIM21 FMP17 CAALFM_C102350WA CaO19.11175 CaO19.3691	465187914	265450353	188740096	311915593	368610328	1.7605e+07	577778218	385380068	270334886	101053336	68625543	118421163	91367722	116838964	112580914	18585132	6.41185e+07	20596644
Q5A692	Q5A692	0.759361	0.0013003	0.739142	0.00123274	0.000774851	0.689333	0.000644262	FALSE	-0.0973	1.26	1.36	0.106	0.127	-1.25	-1.33	tRNA (guanine-N(7)-)-methyltransferase (EC 2.1.1.33) (Transfer RNA methyltransferase 8) (tRNA (guanine(46)-N(7))-methyltransferase) (tRNA(m7G46)-methyltransferase)	TRM8 CAALFM_C404810CA CaO19.11279 CaO19.3798	5.23266e+08	359503618	3.83793e+08	421532687	353561493	3.88034e+08	7.36827e+08	460957451	2.29666e+08	1.51544e+08	1.07578e+08	161988240	2.54618e+08	1.86855e+08	9.68146e+07	2.97778e+08	2.04171e+08	2.5692e+08
A0A1D8PJG1	A0A1D8PJG1	0.00369958	0.00343249	0.0181925	0.0195838	0.0260077	0.0219832	0.00311404	FALSE	1.31	0.994	1.34	1.01	0.971	1.33	0.938	Guanine nucleotide-binding protein subunit alpha	GPA2 orf19.9189 CAALFM_C302240CA	1774355644	1021146386	5.79787e+08	738710497	801016417	1604270805	602183103	4.7809e+08	681549542	343843907	2.76555e+08	4.19223e+08	5.72939e+08	401107684	569640163	1.16541e+08	1.46074e+08	1.23328e+08
A0A1D8PGY8	A0A1D8PGY8	0.193494	5.44e-08	0.215751	5.01e-08	8.51e-09	0.0488361	2.01e-08	TRUE	0.161	1.24	1.33	-0.152	-0.254	-1.23	-1.43	40S ribosomal protein S9B	RPS9B orf19.838.1 CAALFM_C203820CA	31925991421	22081533097	18028106696	27952942142	28044854686	16758864248	41426252778	33155877036	22075326424	7125870347	7251565786	9524310962	9565972668	11052729071	10248452350	15657287196	14481517972	15660958149
Q5AB93	Q5AB93	7.53e-05	0.00129033	0.420196	0.0342022	0.00251311	0.338689	0.0129838	FALSE	2.59	1.1	1.33	0.389	0.463	1.88	1.72	Protein PNS1	PNS1 CAALFM_C100310WA CaO19.13498 CaO19.6077	323809560	271087692	260937470	304393728	284550804	1.7605e+07	205203784	225998418	265166048	111721568	96035536	83162783	113905392	135053181	118397228	11381376	55252176	14731436
P83778	P83778	1.88e-05	0.000660621	4.79e-05	0.000233306	8.37e-05	0.000101392	1.57e-05	FALSE	1.31	1.01	1.33	-1.19	-1.11	-0.899	-1.13	Malate dehydrogenase, cytoplasmic (EC 1.1.1.37)	MDH1 MDH2 CAALFM_CR00540CA CaO19.7481	24254201980	16919399985	16189613555	17846012659	19387279181	13411327067	56163700472	46636135182	35653892061	5509071952	7271444676	6488507094	8721759451	9829245175	7171512060	7669452547	11315602900	11610159439
A0A1D8PR42	A0A1D8PR42	0.150723	0.0120379	0.746547	0.00114472	0.00525458	0.672572	0.000123505	FALSE	0.381	1.02	1.32	-0.0826	0.108	-0.723	-0.828	ATP-binding cassette glutathione S-conjugate transporter	YCF1 orf19.13832 CAALFM_C702330WA	2222180938	2428911973	1226167757	1796890361	1368015347	1515890469	2733904879	1895986441	1434814273	6.66607e+08	5.35009e+08	7.44247e+08	7.53047e+08	8.41091e+08	7.6508e+08	5.53853e+08	1148662994	8.65517e+08
Q59ZH3	Q59ZH3	0.031627	0.452702	0.804877	0.194113	0.886143	0.876782	0.0323657	FALSE	1.33	0.76	1.32	-0.14	-0.088	0.43	-0.0812	Ubiquitin-protein ligase peroxin 2	PEX2 orf19.11030 CAALFM_C205150WA	53026233	65902911	72798601	101066335	84682879	1.7605e+07	57224837	77534170	96891964	32458838	NA	1.60541e+07	53584005	24641698	32439330	25565576	19349260	8936353
Q5A6A4	Q5A6A4	0.0280601	0.212375	0.000834847	0.00795708	0.27504	0.000843823	0.0112783	FALSE	-1.11	1.4	1.32	1.92	1.92	-0.592	-0.515	tRNA N6-adenosine threonylcarbamoyltransferase (EC 2.3.1.234) (N6-L-threonylcarbamoyladenine synthase) (t(6)A synthase) (t(6)A37 threonylcarbamoyladenosine biosynthesis protein KAE1) (tRNA threonylcarbamoyladenosine biosynthesis protein KAE1)	KAE1 CAALFM_C404920WA CaO19.11267 CaO19.3787	272013632	1.70715e+08	135157466	215186621	1.63122e+08	150501497	75962748	71109476	30291216	32044086	1.02337e+08	76002844	80589662	65568532	58941875	40283684	50902609	131434402
A0A1D8PIF6	A0A1D8PIF6	0.277819	0.0202614	0.101245	0.00590409	0.0155492	0.311094	0.0181211	FALSE	-0.543	1.56	1.29	0.844	0.506	-1.26	-1.33	Sulfite reductase subunit alpha	MET10 orf19.11557 CAALFM_C209140CA	441560424	3.44423e+08	177318904	404216878	351548940	3.21232e+08	3.06552e+08	2.26493e+08	1.91026e+08	1.89277e+08	5.22197e+07	116487006	1.49123e+08	1.21785e+08	106565610	8.2678e+07	3.9662e+08	204719251
Q5AJY4	Q5AJY4	0.000714858	0.00132737	0.0362583	0.019639	0.0341859	0.0418536	0.000878983	FALSE	1.32	0.807	1.29	0.709	0.686	1.22	0.719	Apm1p	APM1 orf19.11519 CAALFM_C505400WA	8622111770	4594058986	2071549026	4429146718	5475897734	2973329222	4927184948	2575168980	2184884573	1203714182	1247377826	2322323380	2297309510	2708276738	2356003152	522490191	7.43096e+08	746583867
Q59U67	Q59U67	7.66e-05	0.934813	0.0869407	4.15e-06	0.600641	0.0445038	4.74e-06	FALSE	0.982	1.29	1.28	0.328	0.393	0.0148	0.0953	Transcription initiation factor TFIID subunit 4 (TBP-associated factor 4)	TAF4 CAALFM_C207460WA CaO19.1885 CaO19.9441	148294092	101639105	131975507	112887129	134637728	1.7605e+07	118276786	122223263	8.55799e+07	42177075	39728696	51540735	46053023	48549037	47964170	33652854	3.14386e+07	2.48211e+07
A0A1D8PL68	A0A1D8PL68	0.47726	0.0309099	0.182863	0.105856	0.0659154	0.298323	0.122214	FALSE	0.57	1.35	1.28	-1.09	-0.843	-1.87	-1.56	60S ribosomal protein L40-B	RPL40B orf19.4684.2 CAALFM_C401050CA	400585610	1114446660	1106755104	1356624042	1622470136	111569144	2172196352	1817782454	1016748516	1.93198e+08	262646129	418530220	124859956	455071228	2.84323e+08	507944808	5.43733e+08	7.26746e+08
Q5ANE4	Q5ANE4	0.0842545	0.00806402	4.52e-05	0.000422979	0.00811711	7.9e-05	0.000772322	FALSE	0.554	1.37	1.27	1.73	1.64	0.92	0.919	SnoRNA-binding rRNA-processing protein	NOP14 orf19.13380 CAALFM_C304900WA	1.55185e+08	1.31331e+08	76539626	1.18726e+08	1.18581e+08	1.7605e+07	55656314	54441973	23962629	36023592	37570911	5.05619e+07	32159520	60504690	51729216	1.00923e+07	1.59036e+07	2.33948e+07
A0A1D8PCY8	A0A1D8PCY8	9.43e-06	0.0056896	0.000580739	6.73e-05	0.000736623	0.00138342	5.64e-06	FALSE	1.21	1	1.27	-0.794	-0.713	-0.585	-0.772	Mas1p	MAS1 orf19.10544 CAALFM_C103300CA	4468801502	2697408441	2250979489	3084927708	3849574285	1618919487	6351394344	6164217518	4300483631	1044155215	983644608	1169706882	1344179580	1444351270	1338471920	1553134230	1109184257	1286270161
Q59LV8	Q59LV8	0.00223881	0.00244406	0.999142	3.33e-06	0.00424929	0.361962	2.36e-05	FALSE	0.764	1.52	1.27	-0.000224	-0.193	-0.755	-0.698	Activator of stress genes protein 1	ASG1 CAALFM_CR02560CA CaO19.166 CaO19.7800	499296561	347535070	253183790	450751446	3.87541e+08	314349831	656849442	467404964	300752300	153366905	1.19034e+08	106757147	1.60944e+08	1.57643e+08	1.00123e+08	141987484	133933752	162142094
Q5A1Z4	Q5A1Z4	1.53e-06	9.03e-07	0.000346104	0.000695955	1.46e-06	0.000396374	0.000418756	FALSE	2.2	1.2	1.27	1.3	1.28	2.3	2.21	Aqy1p	AQY1 orf19.10368 CAALFM_CR02920CA	7688835896	3796547748	4625903872	4972873456	6331772824	3742699648	3255781912	2447831280	1655186792	1557220112	1669533418	2276595584	2363761257	2100659308	2125402663	1.69855e+08	373978856	347702214
Q5A287	Q5A287	0.361605	0.25198	0.00288134	5.17e-05	0.26344	0.00173706	0.00269159	FALSE	0.326	1.99	1.26	1.25	1.34	-0.413	0.403	Transcription factor SFL1	SFL1 CAALFM_CR05990CA CaO19.454 CaO19.8085	240962396	213316342	170412153	253047801	155617951	1.7605e+07	190358882	89578508	44921854	9.2871e+07	5.21764e+07	8.18344e+07	69143484	5.39496e+07	2.85711e+07	37290976	35454495	48086408
Q5A688	Q5A688	0.00705514	0.431851	0.47855	0.00828861	0.113295	0.812097	0.10989	FALSE	2.33	2.27	1.26	0.537	0.179	0.597	1.25	Dolichyl-phosphate-mannose--protein mannosyltransferase 6 (Protein mannosyltransferase 6) (EC 2.4.1.109)	PMT6 PMT3 CAALFM_C404780WA CaO19.11283 CaO19.3802	163949920	137226569	128538936	130037287	159901417	245254676	229224990	153075593	80011804	86913726	31122283	48473288	27527850	35179009	51554894	3.12224e+06	42699708	NA
Q5A886	Q5A886	0.199454	0.00516063	0.717013	0.000756012	0.00099681	0.199392	8.25e-06	FALSE	0.247	0.786	1.25	-0.0678	0.247	-0.607	-0.76	Transcription initiation factor TFIID subunit 10	TAF10 orf19.10752 CAALFM_CR01120CA	265418864	159395039	146615042	183516600	151214246	97303165	222918554	157529664	148793123	60652416	63049547	74349758	97154044	71934906	82061684	102859628	68276503	72846943
Q5AAS9	Q5AAS9	0.00769556	0.0279512	0.0179888	0.0627903	0.00153243	0.00168403	0.000349284	FALSE	-0.818	0.532	1.23	0.705	1.02	-0.645	-1.03	Mitochondrial 54S ribosomal protein YmL19	MRPL19 orf19.13611 CAALFM_C106790CA	1121911776	993389818	545947726	1078083140	622490438	3.94367e+08	683059600	421980192	356605144	289454499	243663305	411793032	605754794	433975852	3.6291e+08	416193172	468037428	472697408
Q59L89	Q59L89	4.62e-06	9.99e-05	0.0654638	0.00183125	0.00025802	0.0211955	0.000216194	FALSE	1.78	0.947	1.22	0.493	0.641	1.33	1.2	Succinate dehydrogenase assembly factor 3, mitochondrial (SDH assembly factor 3) (SDHAF3)	SDH7 CAALFM_C600090WA CaO19.6328	310453100	221513592	136381292	230609996	201431512	1.7605e+07	211305838	162967407	101166136	78967562	5.12364e+07	113516588	110911502	120783124	65635822	22137185	2.35187e+07	27075520
A0A1D8PQM1	A0A1D8PQM1	0.0431939	0.0346674	1.84e-05	1.51e-05	0.0239477	6.54e-06	4.04e-06	FALSE	-0.373	1.08	1.22	1.06	1.17	-0.392	-0.425	Single-stranded telomeric DNA-binding/mRNA-binding protein	GBP2 orf19.7076 CAALFM_C700440CA	11157538066	7351972100	6501465066	7582089218	8323925683	5666485111	5378277817	4472581397	2729829589	2546176369	2639182491	3871303821	3266624529	4001977582	3124054112	3233326451	2113206842	3413391449
A0A1D8PEX3	A0A1D8PEX3	0.852477	1.25e-07	0.519946	3.75e-07	2.55e-08	0.0964701	2.83e-07	TRUE	-0.0243	1.15	1.18	-0.0847	-0.229	-1.26	-1.43	DNA-directed RNA polymerase subunit (EC 2.7.7.6)	RPA190 orf19.9397 CAALFM_C110670CA	5549009666	4233045173	2854864397	4713354628	4287874588	3748504846	7338615116	5360677437	3860080710	1527697657	1264078917	1868757441	1873342801	2287713088	1765124621	3111262742	2539769996	3306394240
Q59Q38	Q59Q38	0.093127	0.0775144	0.00042272	0.000514582	0.177749	0.00361954	0.00169839	FALSE	0.547	1.36	1.18	1.39	1.06	0.579	0.431	Peptide-N(4)-(N-acetyl-beta-glucosaminyl)asparagine amidase (PNGase) (EC 3.5.1.52) (Peptide:N-glycanase 1)	PNG1 CAALFM_C206490WA CaO19.26 CaO19.7697	225041451	2.06132e+08	1.34216e+08	242998172	2.04762e+08	1.7605e+07	134997064	9.14377e+07	78336327	76616300	6.77896e+07	64505554	71682746	89087813	104682265	75732032	24117692	27753587
A0A1D8PH81	A0A1D8PH81	0.659487	0.565143	0.0214419	0.0280478	0.488986	0.0901764	0.14111	FALSE	0.337	1.83	1.17	1.94	1.36	0.441	0.532	Serine/threonine protein kinase	YAK1 orf19.7787 CAALFM_C204660CA	144017482	138790652	1.30713e+08	2.06576e+08	1.21155e+08	1.7605e+07	60415628	67925164	52783108	79946863	29806632	60146402	48178836	51227144	7.05649e+07	1.84042e+07	124901457	7652618
A0A1D8PR93	A0A1D8PR93	0.836477	0.000929732	0.121954	6.44e-05	8.09e-05	0.52694	3.75e-05	FALSE	-0.0414	1.11	1.17	0.325	0.128	-0.824	-1.08	Histone H1	HHO1 orf19.5137.1 CAALFM_C703180CA	8548924038	5074706263	3575306114	5315864920	7687039285	4784293333	7405250280	6051946631	3733421254	1853988948	1884813353	2426546127	2642421813	2926356807	2751133613	3637058085	2146601773	3820942641
A0A1D8PM79	A0A1D8PM79	0.0384504	0.984788	0.000325022	6.05e-06	0.158283	0.0289332	0.00608098	FALSE	0.825	2.54	1.17	1.71	0.879	-0.00701	0.538	Cdl1p	CDL1 orf19.11255 CAALFM_C405060WA	60929357	58394217	35298809	106173432	85034978	1.7605e+07	NA	29811786	26308345	24459691	11935444	23650205	16520707	13483289	14643926	21327732	NA	5353901
A0A1D8PRN8	A0A1D8PRN8	6.54e-05	0.0348421	3.82e-05	2.73e-07	0.392202	3.73e-05	4.41e-08	TRUE	0.61	0.999	1.16	0.643	0.645	0.254	0.0959	Non-specific serine/threonine protein kinase (EC 2.7.11.1)	KIN2 orf19.7510 CAALFM_CR00260WA	2355219638	1692701852	1236118625	1808585678	1673818540	1358727240	1449638349	1226262987	1021225823	6.06556e+08	586079671	7.74289e+08	7.80264e+08	8.59361e+08	8.37028e+08	4.77675e+08	4.14366e+08	4.22258e+08
Q59LS1	Q59LS1	0.398905	8.91e-07	0.146684	4.06e-08	1.97e-07	0.598088	3.53e-08	TRUE	0.092	1.13	1.15	0.162	0.057	-0.879	-0.998	60S ribosomal protein L3	RPL3 orf19.1601 CAALFM_C209430WA	57960977034	44819241678	30776953676	50839172558	49530854039	33101341658	65340399420	47158842898	32434603576	15883291201	14508359388	19854120007	19876896359	21193784287	20385269755	25474319872	21432544449	24730707958
Q5AJD9	Q5AJD9	0.000406324	5.54e-10	2.22e-06	1.1e-08	7.57e-10	6.97e-07	4e-08	TRUE	0.495	1.28	1.15	-0.826	-0.912	-1.61	-1.57	Acyl-coenzyme A oxidase	POX1-3 orf19.9221 CAALFM_C301960CA	35804725078	27532884274	19718472160	31047322670	29784611285	21064019082	74249377123	56931802233	43123319601	10440023905	8868978218	11853343137	11316365133	11359180184	11587847185	26707884689	18177723081	21930860177
Q59NN8	Q59NN8	1.74e-05	0.0125833	2.38e-07	4.88e-05	0.00219245	1.24e-07	4.93e-06	TRUE	-1.03	0.931	1.15	1.5	1.58	-0.461	-0.603	Hsp70 nucleotide exchange factor FES1	FES1 CAALFM_C600760WA CaO19.11133 CaO19.3649	3090266564	2362858932	2130797724	2598673315	2384742656	1773031080	1025755552	1086116958	735803261	792538014	1004442839	1099438725	1179030923	1137307204	1287502841	1181682605	8.35461e+08	1152237368
Q5AKX2	Q5AKX2	1.27e-06	0.995894	0.604825	6.05e-07	0.775791	0.469587	6.67e-07	TRUE	1.07	1.14	1.14	0.0704	0.0989	0.000697	0.0386	Fumarate reductase	OSM2 orf19.12472 CAALFM_C113670WA	10624967426	8025678635	6881613187	8215248017	8782230392	6419026853	11698459730	9079510381	6329648887	2948985057	2854785044	4085928672	3859231788	3470085995	3484264025	2747015482	1769718536	2420381383
A0A1D8PHF5	A0A1D8PHF5	0.138215	1.31e-05	0.341504	3.02e-07	1.3e-06	0.701436	9.52e-08	TRUE	0.178	1.03	1.13	0.111	0.0442	-0.741	-0.91	60S ribosomal protein L31-B	RPL31B orf19.3572.3 CAALFM_C205410WA	14241613324	9812031892	8254140690	11307051711	11643441779	8433967588	14740638138	12587990575	7979502284	4105552703	3435693132	4819371180	4990701234	5660061145	5025022978	5146738468	6079087413	5348925676
Q5A5S6	Q5A5S6	0.000316991	0.00141458	0.252862	2.87e-06	0.00151192	0.047927	1.41e-05	FALSE	0.822	1.3	1.13	-0.207	-0.376	-0.687	-0.681	Malate dehydrogenase (EC 1.1.1.37)	MDH1-3 orf19.12783 CAALFM_C210480WA	8733343282	5499007128	4336570990	7686875862	7115656761	4530384012	10796528666	8584427008	6904605670	3010816398	1756683274	2344678975	2446653347	3312714092	2218581602	2641839672	2543920716	2819937418
Q5A346	Q5A346	0.00795737	0.130012	0.0479474	0.505868	0.00743124	0.00316888	0.00295958	FALSE	-0.966	0.213	1.12	0.677	1.11	-0.503	-0.977	Tsr1p	TSR1 orf19.13775 CAALFM_CR08490WA	1131034819	7.2479e+08	4.69178e+08	4.72687e+08	5.52051e+08	500330935	542744847	4.13742e+08	2.39014e+08	248122490	294643951	3.16771e+08	454943789	251597400	796907990	4.94329e+08	3.70399e+08	357731305
Q59SE2	Q59SE2	0.32708	0.345365	0.0695777	0.0648189	0.167736	0.0702949	0.150752	FALSE	0.749	1.48	1.12	1.45	1.45	0.72	1.07	Stb3p	STB3 orf19.7833 CAALFM_C209010WA	1.52787e+08	1.02823e+08	4.42746e+07	9.6238e+07	1.16027e+08	1.7605e+07	5.69459e+07	59972032	1.41898e+07	38902272	23799421	45321721	2.45124e+07	2.71662e+07	44399165	49311764	2.583e+06	13109766
Q5A967	Q5A967	4.17e-06	0.000111148	0.173975	0.00437621	8.08e-05	0.375075	0.0172476	FALSE	3.01	1.4	1.12	0.592	0.379	2.2	2.27	Carnitine:acyl carnitine antiporter	CRC1 orf19.10130 CAALFM_CR01980CA	2914311544	2205483588	1477267952	2669418914	2451062056	1.7605e+07	2151429875	1787118454	1581911480	847805346	730356653	934939571	888112128	821446246	1000240750	261708830	1.59826e+08	45876425
Q5ABZ2	Q5ABZ2	0.124095	0.76146	0.000910835	0.012486	0.934772	0.000354198	0.00736155	FALSE	-0.578	1.01	1.11	1.48	1.66	-0.109	-0.0294	Transcription factor RBF1 (RPG-box-binding factor 1)	RBF1 CAALFM_C602840CA CaO19.13004 CaO19.5558	354053420	211398914	147863194	200219484	272353744	118278945	64805450	103397004	74336914	94091446	75480262	96852350	113582490	103479686	72750706	45956781	NA	114831728
Q59YD8	Q59YD8	0.00189149	0.0335669	0.0852799	0.00514012	0.361723	0.104272	0.000406164	FALSE	0.907	0.787	1.1	0.44	0.412	0.56	0.224	Nucleolar protein 16	NOP16 CAALFM_C209660WA CaO19.1388 CaO19.8966	291936919	190066301	1.68329e+08	301887188	240744450	1.7605e+07	171944949	213963064	151540547	103318827	68848971	83613183	116573783	131192358	114729741	4.49945e+07	NA	54913867
Q5AJ90	Q5AJ90	4.06e-07	9.1e-07	2.34e-06	1.73e-07	1.8e-06	6.41e-07	1.11e-06	TRUE	1.2	1.29	1.1	-1.03	-1.16	-1.12	-1.06	Fox3p	FOX3 orf19.9271 CAALFM_C301460CA	695280552	579279224	490631388	656824634	603365568	537674600	1860985024	1324207292	1246332510	252026708	209447924	234888312	255160980	240750580	259334212	407033220	284031920	358226196
A0A1D8PEH3	A0A1D8PEH3	0.553267	0.898191	0.159403	0.0431667	0.647536	0.0081222	0.00614938	FALSE	0.205	0.75	1.09	0.501	1.04	-0.0439	0.158	Stress-responsive transcriptional activator	MSN4 orf19.12215 CAALFM_C108940CA	151845321	78639511	117268309	1.02704e+08	96403973	1.7605e+07	69212447	6.96387e+07	4.70188e+07	32656760	4.31932e+07	6.42521e+07	55454286	4.81994e+07	3.27329e+07	3.53067e+07	1.93867e+07	3.53682e+07
A0A1D8PU10	A0A1D8PU10	6.07e-05	0.203509	0.155457	0.0137561	0.0891829	0.139727	0.0403545	FALSE	2.69	1.34	1.08	-0.715	-0.745	0.635	0.869	Nuo1p	NUO1 orf19.6607 CAALFM_CR09550CA	1097337330	7.75623e+08	672807431	8.14834e+08	8.82317e+08	710788064	2009442626	1640529351	1151262783	2.94961e+08	3.60861e+08	3.57043e+08	2.99706e+08	358808010	3.18574e+08	5.06323e+07	3.53004e+08	129295189
Q5A503	Q5A503	0.427914	0.00186762	0.146899	0.162843	0.0017595	0.310912	0.0667752	FALSE	-0.443	0.8	1.08	-0.834	-0.571	-2.08	-2.09	Putative oxidoreductase	FET33 orf19.8558 CAALFM_C500460CA	23594483	53492345	4.1679e+07	16971612	44583554	1.7605e+07	58304488	108321132	38394827	21766014	7915845	20112750	3.03798e+07	14121421	12269373	6.60273e+07	36460643	41397429
Q5AJ85	Q5AJ85	0.0166302	0.0220456	0.0160876	0.0227818	0.231691	0.0291578	0.145928	FALSE	1.89	1.78	1.07	-1.91	-1.69	-1.79	-0.871	Regulator of rDNA transcription 14	RRT14 CAALFM_C301430WA CaO19.1708 CaO19.9275	32619835	22839224	1.39786e+07	12195786	21999340	1.7605e+07	94849744	77383462	67432925	11146457	16791093	3716670	8492984	11376961	1.55094e+06	NA	8.3375e+06	9.80966e+06
A0A1D8PQ78	A0A1D8PQ78	0.0221685	0.132483	9.76e-05	0.24444	0.00368559	0.0261568	0.00311067	FALSE	0.772	-0.365	1.07	-1.62	-0.746	-0.479	-1.04	Aminophospholipid translocase regulatory protein	CDC50 orf19.13157 CAALFM_C603660CA	247530510	1.00672e+08	1.31813e+08	68285036	104482567	63213683	322644778	327061122	206714182	55921478	75156753	52430594	64575759	142778360	113637232	96552484	8.21432e+07	9.0383e+07
A0A1D8PE04	A0A1D8PE04	0.000629336	2.22e-07	8.29e-06	7.55e-06	1.22e-06	1.41e-06	0.000520415	TRUE	1.05	1.65	1.07	-1.64	-1.92	-2.24	-1.94	Mannosyltransferase (EC 2.4.1.-)	ALG9 orf19.11922 CAALFM_C107250CA	193523904	186929376	154268352	215896032	275647072	140064368	953641152	717125696	616619904	NA	73922760	61814056	74116640	72349824	54583176	206455568	254490400	147927760
Q5A7N6	Q5A7N6	0.528751	0.0540127	0.760963	0.270361	0.859858	0.746435	0.26723	FALSE	0.587	-1.04	1.05	0.282	0.3	1.91	-0.164	Bud21p	BUD21 orf19.12885 CAALFM_C300370CA	147846274	84483367	88178882	88890867	112964158	1.7605e+07	150595677	101963836	54113094	25046643	56743456	5.41419e+07	1793115343	66283222	7.12874e+07	4.96507e+07	2.82905e+07	2.85298e+07
A0A1D8PEV4	A0A1D8PEV4	0.0100767	9.24e-06	0.0313121	2.41e-05	1.05e-06	0.0556504	3.88e-06	FALSE	-0.423	0.881	1.04	0.341	0.297	-0.964	-1.17	60S ribosomal protein L44	RPL44 RPL42 orf19.4909.1 CAALFM_C110390CA	5710916326	4087699133	3015727348	4584047136	4658471674	3022039101	5349666540	4034928259	2474487805	1429646315	1611689365	2172726971	2029560325	2364415004	2344540636	2922047575	2346943513	3072665373
Q5AB97	Q5AB97	0.992264	0.00324109	0.427164	0.016672	0.0116279	0.844888	0.0175368	FALSE	-0.0038	1.05	1.04	-0.315	-0.0768	-1.37	-1.12	Hmx1p	HMX1 orf19.13494 CAALFM_C100350CA	993221835	496995634	6.70242e+08	751126046	2.98114e+08	753666149	1189037632	876732634	524000762	279297220	204646399	415310092	272174232	1.91153e+08	399610922	386888500	4.43216e+08	525204776
Q5A4K7	Q5A4K7	0.00150911	0.0612649	0.000740445	0.0308513	0.25842	0.000813633	0.15711	FALSE	-2.69	1.64	1.02	2.94	2.91	-1.39	-0.807	Transcriptional regulator of yeast form adherence 5	TRY5 CAALFM_C601500CA CaO19.10938 CaO19.3434	342484790	98425925	53020788	1.0603e+08	91469572	1.65413e+08	39570747	2.73734e+07	5459204	NA	43045447	60012496	NA	26718410	46710104	1.23822e+08	20417994	1.03613e+08
Q5AEM5	Q5AEM5	0.290985	0.0775509	0.00190229	0.000398356	0.00310014	0.000855802	1.04e-05	FALSE	-0.167	0.705	1.02	0.582	0.644	-0.29	-0.544	Oxidation resistance protein 1	OXR1 CAALFM_C302540CA CaO19.243 CaO19.7873	560487359	406418046	3.20093e+08	4.3434e+08	4.23132e+08	2.91826e+08	456577046	2.8927e+08	2.03531e+08	165708896	135208067	241804670	236353876	250095577	2.27991e+08	213630208	143897328	202554832
A0A1D8PL01	A0A1D8PL01	0.0027567	0.554004	0.0328711	0.523672	0.842283	0.125138	0.0451905	FALSE	1.67	0.301	1.01	-1.09	-0.75	0.279	-0.0932	CAAX prenyl protease (EC 3.4.24.84)	STE24 orf19.13099 CAALFM_C400280WA	2270732469	1321951437	9.44196e+08	1176764632	1195750294	834127102	3798887963	2764032416	1806740092	8.4166e+08	4.60239e+08	5.54992e+08	6.43883e+08	1406218528	7.55204e+08	5.19579e+08	9.94107e+08	1.87272e+08
A0A1D8PP67	A0A1D8PP67	0.614645	5.69e-07	0.333173	1.13e-06	1.32e-07	0.65981	1.22e-07	TRUE	0.0529	0.838	1.01	-0.103	-0.0462	-0.888	-1	Riboflavin synthase	RIB5 orf19.11507 CAALFM_C505300WA	14390903600	9884131793	8430618791	10685079874	11139588110	7496621974	16245029250	12793800040	8938985312	4354498492	4051871529	5179438532	5412611024	6155068007	5105219988	7103385870	5896098248	6499943468
Q59U06	Q59U06	7.22e-05	0.00220019	0.177365	0.00604392	0.111014	0.228259	0.000160008	FALSE	1.1	0.642	1.01	0.282	0.25	0.743	0.338	Serine/threonine-protein phosphatase (EC 3.1.3.16)	PPZ1 orf19.8345 CAALFM_CR06420WA	420820560	255288948	285842228	307356253	344876405	259188034	348491078	279904201	263406943	100572488	134027153	171520288	211254708	210051236	177552385	86290685	76658935	64202223
Q5A201	Q5A201	0.00422546	0.00715769	0.0943165	0.058497	0.0701814	0.0331909	0.00190662	FALSE	0.899	0.543	1.01	0.473	0.623	0.829	0.517	Transcriptional regulator GZF3	GZF3 DAL80 CAALFM_CR02850CA CaO19.10361 CaO19.2842	313281008	207140664	1.75166e+08	150311225	262849978	176481579	257009902	170819394	99816562	99445653	9.22116e+07	95148332	1.04325e+08	1.23823e+08	1.8997e+08	4.10989e+07	3.91297e+07	6.86769e+07
Q5AF81	Q5AF81	0.240469	0.000297188	0.55932	9.38e-05	0.000431469	0.347252	9.08e-06	FALSE	0.183	0.808	1.01	-0.0893	0.145	-0.714	-0.684	Monothiol glutaredoxin	GRX3 orf19.10241 CAALFM_C402710CA	1326160380	920679042	804387360	935108056	976957668	552725347	1211612516	1135249566	742931208	370707042	416806615	480681012	517251822	471241624	420655144	556506730	458579473	447596734
Q5A6L1	Q5A6L1	0.167848	0.000699444	0.459405	0.000188734	0.000364217	0.172462	2.69e-06	FALSE	0.194	0.669	1.01	-0.101	0.192	-0.577	-0.622	Fumarate hydratase (EC 4.2.1.2)	FUM11 orf19.8178 CAALFM_CR04530WA	11009631456	9314144463	6191819863	7638342757	8014187612	4723904445	11086866374	9252480157	5849275451	3839641034	3209517627	3937594844	4443123055	4322167536	4077413920	5006418433	3340713368	3922133869
A0A1D8PTV6	A0A1D8PTV6	0.00130579	0.00133465	0.94356	0.934826	7.47e-06	0.290057	0.00134051	FALSE	-0.994	-0.0207	0.991	-0.0179	0.273	-0.992	-1.71	Putative hydrolase	NIT2 orf19.7279 CAALFM_CR08840CA	405282569	458252470	283787118	409327054	241008651	244417708	431438114	330844519	294672464	142688829	1.81533e+08	160916752	2.35553e+08	432823325	268757794	429149182	3.35408e+08	377929369
Q5ALX5	Q5ALX5	0.266384	0.0121419	0.354031	0.00819086	0.00140455	0.372347	0.00088663	FALSE	0.271	0.721	0.986	-0.225	-0.216	-0.675	-0.93	Mediator of RNA polymerase II transcription subunit 13 (Mediator complex subunit 13)	SSN2 MED13 SRB9 CAALFM_C201470WA CaO19.1451 CaO19.9026	624209382	250353329	2.1035e+08	316466012	3.09934e+08	2.75619e+08	517344242	441283777	3.17481e+08	150044530	108299311	1.61817e+08	161213288	157977782	2.57788e+08	222546092	142387373	212858414
A0A1D8PP14	A0A1D8PP14	0.908199	1.6e-05	0.388826	5.97e-05	2.87e-06	0.121384	3.38e-05	FALSE	0.0193	0.932	0.986	-0.146	-0.271	-1.06	-1.24	60S ribosomal protein L43-A	RPL43A orf19.3942.1 CAALFM_C504590CA	7687057489	5319710195	3589030372	6001619884	6086403602	4363792066	8781881890	7752900355	5335100124	1865075910	2291090591	2746786335	3330763030	2933538704	2557608044	3945447643	3250700480	4450098948
Q5A860	Q5A860	0.000618104	1.25e-05	0.00168037	5.51e-06	1.44e-05	0.00610276	2.32e-06	FALSE	0.562	0.908	0.98	-0.496	-0.413	-0.842	-0.831	Translationally-controlled tumor protein homolog (TCTP)	TMA19 CAALFM_CR00860CA CaO19.10778 CaO19.3268	10739400386	7705323842	6917472370	7945543748	8973838060	5652713795	15387209572	14323990130	8624192437	3832686943	2919060851	4140243162	4400482388	3970657764	3803912917	5174260852	3761892944	4964533684
Q59PZ4	Q59PZ4	0.000199926	6.06e-05	1.67e-06	6.5e-07	0.000220053	5.17e-06	5.6e-06	TRUE	-0.69	1.18	0.98	1.09	0.987	-0.782	-0.683	60S ribosomal export protein NMD3	NMD3 orf19.8325 CAALFM_CR06720WA	792177241	579456134	445500476	655253570	590914230	548563141	465984134	354229201	224040610	249618285	227438762	291740547	321355992	239478236	257356604	293263204	2.65401e+08	3.26463e+08
A0A1D8PSH3	A0A1D8PSH3	0.029126	2.3e-09	4.47e-08	0.00013263	9.86e-10	8.97e-07	7.47e-07	TRUE	0.282	0.605	0.98	-1.23	-0.965	-1.56	-1.66	Citrate synthase	CIT1 orf19.11871 CAALFM_CR03500WA	61098064325	41851520359	35187131513	38393796704	41942548733	26670593583	134000000000	104000000000	67399163752	19781042876	16591840139	22197751248	24930763592	24058154201	22159516292	53018569645	38914114756	41508399820
P46592	P46592	2.41e-05	0.688841	0.00403876	0.0069816	0.123331	0.0252514	0.000109546	FALSE	1.14	0.582	0.979	-0.632	-0.461	-0.0752	-0.302	Glycolipid 2-alpha-mannosyltransferase 2 (EC 2.4.1.-) (Alpha-1,2-mannosyltransferase 2)	MNT2 CAALFM_C301830CA CaO19.1663 CaO19.9232	751260564	5.86582e+08	5.17162e+08	5.46228e+08	690535723	354377401	1134942432	1053227316	700037548	2.21866e+08	2.33474e+08	356431253	3.71807e+08	365694877	3.19299e+08	1.98354e+08	2.64489e+08	2.44382e+08
Q9Y872	Q9Y872	0.00256663	0.308986	2.43e-06	0.011405	0.757026	3.8e-06	0.00473194	TRUE	-1.07	0.848	0.977	2.22	2.14	0.307	0.0919	Sulfate adenylyltransferase (EC 2.7.7.4) (ATP-sulfurylase) (Sulfate adenylate transferase) (SAT)	MET3 CAALFM_C113870WA CaO19.12492 CaO19.5025	2201943238	1881097430	1407319108	1875780042	2150831420	1447655584	1029000792	297419198	3.15783e+08	688505115	7.55876e+08	911962944	865560412	1106055815	1139128213	745949181	369461921	527363943
A0A1D8PI59	A0A1D8PI59	0.00172129	0.111144	0.501556	0.161982	0.525306	0.18924	0.0878046	FALSE	2.06	0.785	0.976	-0.367	-0.734	0.904	0.346	Structural maintenance of chromosomes protein	SMC2 orf19.11106 CAALFM_C208560WA	94730943	54102511	2.91958e+07	9.74662e+07	71967135	1.7605e+07	138285264	8.79101e+07	7.96549e+07	33836722	9804229	36815251	46798513	36135236	3.38169e+07	5088168	20459916	2.11648e+07
Q59US5	Q59US5	0.020057	3.98e-05	0.0692988	0.000127512	6.34e-06	0.00882168	3.32e-06	FALSE	-0.343	0.684	0.97	0.257	0.397	-0.77	-0.915	Bifunctional cysteine synthase/O-acetylhomoserine aminocarboxypropyltransferase	MET15 orf19.13090 CAALFM_C400200CA	12654419246	9008151818	7565526152	8862760124	10173218169	5981768249	9333269856	8082194940	7040455185	4143722750	3620239950	4749558101	5265932445	5165090514	5201616901	6335112024	4598204826	6083977476
Q59Z12	Q59Z12	1.59e-05	1.72e-05	0.00144008	0.00131333	3.41e-05	0.00275584	0.00112815	FALSE	1.52	0.946	0.964	0.935	0.857	1.51	1.41	T-complex protein 1 subunit epsilon (CCT-epsilon)	CCT5 orf19.9828 CAALFM_C207310WA	9296771630	5459193243	4716596445	6874581466	7157820812	4789048725	4891471844	4040807011	2868100382	2757673558	2199986266	3298414982	3248234843	2895616652	3814588486	458922854	951220672	8.99487e+08
Q5AI80	Q5AI80	0.476385	0.143498	0.000586116	0.0505267	0.477805	0.000134046	0.00217214	FALSE	-0.188	0.55	0.963	1.14	1.34	0.398	0.187	RNA-binding protein VTS1	VTS1 CAALFM_C102850WA Ca49C10.19 CaO19.10490 CaO19.2973	996966859	768979054	575018114	657978373	872715651	421804573	434933162	348414829	253004848	261911358	391105394	360535626	383627764	420119415	521472352	3.04627e+08	129688505	2.34685e+08
A0A1D8PKD5	A0A1D8PKD5	0.000656927	0.00558581	0.1656	0.0230421	0.0386263	0.34755	0.00866381	FALSE	1.35	0.792	0.947	0.454	0.302	1.02	0.709	Elongator complex protein 3 (EC 2.3.1.-)	ELP3 orf19.7387 CAALFM_C306060WA	341078908	314867551	266964354	403844980	2.95147e+08	2.76523e+08	459438029	221199582	212000577	95962226	1.20481e+08	214868334	2.04856e+08	230474504	146263129	41176439	7.80143e+07	6.56668e+07
Q59SI5	Q59SI5	0.946233	0.0121487	0.603235	0.0388753	0.00267848	0.805315	0.00505026	FALSE	-0.0195	0.647	0.944	-0.151	-0.0713	-0.818	-1.03	Maintenance of mitochondrial morphology protein 1	MMM1 CAALFM_C400560CA CaO19.11664 CaO19.4187	123496596	101329910	51247224	9.20713e+07	126689647	1.7605e+07	131835470	107411237	73927299	35966407	43163910	36045336	38483836	64157058	52201812	NA	55220109	53113886
A0A1D8PIW1	A0A1D8PIW1	0.739251	0.045006	0.113482	0.000847773	0.198912	0.00875876	0.00032392	FALSE	0.0675	0.842	0.942	0.336	0.606	-0.438	-0.268	Etr1p	ETR1 orf19.12905 CAALFM_C300200CA	5021198032	2849022558	3046026088	3218228350	3353636790	1928501829	2901111988	3004783167	1995665938	1779382785	1322482636	1622589979	1563718498	1558895309	1615413603	1777131629	906178054	1535452254
Q5A0M7	Q5A0M7	6.31e-06	5.55e-08	2.12e-09	0.001445	1.37e-08	1.76e-09	0.0002002	TRUE	1.32	0.746	0.942	-2.55	-2.59	-1.97	-2.21	Amine oxidase (EC 1.4.3.-)	AMO1 orf19.13206 CAALFM_C203120WA	436672859	412138278	3.3307e+08	404621519	3.56043e+08	3.75767e+08	3583306424	2721161974	1872696106	137396277	192852500	1.98314e+08	2.04653e+08	229055038	266355105	7.13621e+08	4.94888e+08	541089959
O93803	O93803	0.365952	1.27e-05	0.478458	1.78e-05	0.000235029	0.428752	0.000293784	FALSE	-0.183	1.25	0.937	0.143	0.159	-1.29	-0.96	mRNA-capping enzyme subunit beta (EC 3.6.1.74) (mRNA 5'-phosphatase) (mRNA 5'-triphosphate monophosphatase)	CET1 CAALFM_CR02090CA CaO19.10140 CaO19.2609	683016740	575841047	6.30569e+08	662147957	526775408	574737799	967126984	580301630	446373525	2.44875e+08	263858456	339944850	288848157	231754320	244240804	418536385	332483259	430703039
A0A1D8PIP3	A0A1D8PIP3	0.000410133	0.258739	0.096218	0.121694	0.0607279	0.832395	0.014669	FALSE	1.53	0.548	0.926	-0.593	0.0717	0.392	0.679	Chromatin modification-related protein	PHO23 orf19.9328 CAALFM_C210220CA	148135358	123652627	105280799	90947911	62198113	1.7605e+07	2.02473e+08	1.30806e+08	8.82754e+07	65587628	41932031	63446024	76665866	62497400	29426144	18343886	2.33809e+07	3.67669e+07
A0A1D8PRI1	A0A1D8PRI1	0.524091	0.0944442	0.118733	0.445307	0.326467	0.0366302	0.0181816	FALSE	-0.226	-0.272	0.925	0.575	0.799	0.62	-0.352	Type I HSP40 co-chaperone	HLJ1 orf19.7175 CAALFM_C704050WA	308940494	148242332	151753335	145996328	148401075	168479173	204399392	82353460	110330977	72130288	49515597	176684738	168788618	175447706	235997831	81299520	71789576	83251984
A0A1D8PK87	A0A1D8PK87	0.000103639	0.0499481	0.43178	1.05e-05	0.0226689	0.431035	5.45e-06	FALSE	0.694	0.867	0.921	-0.105	-0.105	-0.278	-0.332	Dolichyl-diphosphooligosaccharide--protein glycosyltransferase subunit 1	OST1 orf19.6988 CAALFM_C305530WA	6411002304	5788728332	3798610193	5713292999	5620008568	3677666614	8339153088	6207184510	4769027961	2137136123	2244065710	2691445643	2576385613	2693090149	3054065818	1933715612	2114203101	2334132126
Q5A2T6	Q5A2T6	3.35e-05	8.98e-05	0.0307308	0.0102465	9.23e-05	0.0701965	0.0236744	FALSE	2.17	1.07	0.919	0.87	0.709	1.97	1.96	Siderophore transporter	SIT1 orf19.9725 CAALFM_C208050CA	994188672	402981662	330492670	574135454	668765490	1.7605e+07	423036250	493614176	2.04131e+08	235868581	206697138	249700097	216261052	2.71255e+08	308118128	91577342	26466570	3.16221e+07
A0A1D8PSN1	A0A1D8PSN1	0.869813	0.049865	0.450221	0.24887	0.123571	0.565404	0.392049	FALSE	-0.173	1.25	0.918	-0.807	-0.612	-2.23	-1.7	TFIID_20kDa domain-containing protein	TAF12L orf19.8101 CAALFM_CR03910CA	118604630	1.2065e+08	2.24037e+07	4.95398e+07	7.07086e+07	5.10515e+07	1.35788e+08	1.00122e+08	1.18402e+08	2.55903e+07	1.42123e+07	8.12132e+07	9.42806e+07	6.07949e+07	2.52382e+06	9.83756e+07	4.85664e+07	79039441
A0A1D8PG16	A0A1D8PG16	0.0401566	1.73e-06	0.0244932	1.19e-06	2.22e-07	0.251839	9.43e-07	FALSE	-0.25	0.898	0.916	0.279	0.132	-0.869	-1.03	60S ribosomal protein L38	RPL38 orf19.2111.2 CAALFM_C200210WA	12041882992	9272132068	6109078070	10594261017	10048553694	7278296782	11754901351	9826234980	6313083711	3783515976	3456393447	4820540122	5011280699	5208560540	4994361620	5682111812	5512550246	6407559885
A0A1D8PEA2	A0A1D8PEA2	9.39e-10	1.9e-08	0.406062	0.0017894	3.73e-08	0.616557	0.00109376	TRUE	3.22	0.86	0.916	0.192	0.114	2.55	2.41	Dolichol-phosphate mannosyltransferase subunit 1 (EC 2.4.1.83)	DPM1 orf19.12539 CAALFM_C108010WA	3031817522	2406983678	1449794931	2518781744	2587825097	1595230379	3058723612	2096607998	1829985016	869201906	9.12375e+08	1232557502	1200686875	1230276424	1281355200	1.30344e+08	193759764	94639147
A0A1D8PHT4	A0A1D8PHT4	0.000304062	0.00358833	0.216835	0.0224829	0.00408868	0.178965	0.0156	FALSE	1.58	0.853	0.915	0.43	0.47	1.16	1.14	SWIB/MDM2 domain-containing protein	SNF12 orf19.9805 CAALFM_C207100WA	1951603006	1544466185	1237197297	1472467201	1560665400	1249269482	1890224562	1203988824	8.67154e+08	616158637	667991059	839147461	879857665	711956044	846973333	1.11213e+08	3.60729e+08	298162756
Q59RW5	Q59RW5	0.300621	0.00775009	0.591094	0.0027349	0.985263	0.704814	0.5141	FALSE	1.47	4.97	0.915	-0.752	-0.529	-4.25	0.0257	N-acetylglucosamine kinase 1 (GlcNAc kinase 1) (EC 2.7.1.59) (Hexokinase 1) (EC 2.7.1.1)	HXK1 NAG5 CAALFM_C604580WA CaO19.2154 CaO19.9701	4.44166e+08	247970325	2.1707e+08	3.43561e+08	3.13655e+08	1.16816e+08	5.30179e+08	470255511	4.05189e+08	NA	284883355	164840720	76284648	1.76239e+07	333206	79072819	82307273	1.19481e+08
Q5A0J6	Q5A0J6	2.8e-05	0.00012142	0.628295	0.205014	0.000835243	0.570067	0.0284852	FALSE	2.28	0.496	0.912	0.185	0.217	1.96	1.58	Bifunctional glycerol-3-phosphate/glycerone-phosphate O-acyltransferase	SCT2 orf19.13237 CAALFM_C202890WA	360064001	280529262	2.02819e+08	241407247	315546350	1.7605e+07	357343939	236548415	217203104	132803078	1.21317e+08	118630935	203282397	165086451	185453562	17607332	67426994	22270415
A0A1D8PPE0	A0A1D8PPE0	0.817647	7.05e-08	0.844128	1.2e-07	5.98e-08	0.154576	5.56e-07	TRUE	-0.0247	1.03	0.909	-0.021	-0.158	-1.08	-1.09	40S ribosomal protein S13	RPS13 orf19.4193.1 CAALFM_C600650CA	29218597883	20809379258	15066879456	24602971248	22776000680	18197905890	33544846014	27943025243	19101351391	8917579729	8849592426	10892325034	10532464869	10174017658	12130260240	15349583244	13197490113	15217322422
A0A1D8PQA6	A0A1D8PQA6	9.41e-06	0.000308803	0.00568782	0.000121835	0.00272594	0.00830367	2.37e-05	FALSE	0.988	0.769	0.906	0.477	0.449	0.696	0.531	AMP-activated serine/threonine-protein kinase regulatory subunit	SNF4 orf19.13191 CAALFM_C603920WA	2361474344	1818389701	1413863368	2163694786	1918216047	1297982005	1866294122	1520286263	1183299991	686451890	859621885	971032354	1126254519	1015107029	1035700149	3.90517e+08	4.28979e+08	4.20012e+08
A0A1D8PSC5	A0A1D8PSC5	0.0638644	5.67e-07	0.146128	1.1e-06	3.15e-07	0.764399	3.58e-06	FALSE	-0.247	1	0.905	0.189	0.0375	-1.06	-1.11	60S ribosomal protein L28	RPL28 CAALFM_CR03030CA orf19.2864.1	16621080296	12350282408	8992224312	13382812082	15106740752	10472564854	18263660242	15137356024	8691823674	5148774795	5401892822	6280171315	6131731610	6476510236	7214457877	8390194318	8260340118	9476891364
Q59V63	Q59V63	1.5e-05	0.00101248	0.852252	0.0502185	0.00158424	0.742052	0.0429938	FALSE	2.62	0.869	0.903	-0.0769	-0.136	1.68	1.59	Emp24p	EMP24 orf19.13672 CAALFM_CR07590WA	2382446270	1774163389	1260508574	1860829707	1985044325	1366014793	2969079788	1970364608	1701103325	7.57679e+08	675966906	988628596	1040665326	945595262	916244486	85796272	438005307	184900760
Q59X92	Q59X92	8.46e-06	0.00757014	0.102856	0.0702401	0.0117072	0.191753	0.0229753	FALSE	2.39	0.687	0.896	-0.612	-0.481	1.09	1.02	Endoplasmic reticulum-Golgi intermediate compartment protein	ERV46 orf19.8218 CAALFM_C500830CA	439420538	336414624	285514510	319000478	372169278	1.7605e+07	745436500	518259348	418036668	124167128	169319600	193609756	165235571	199451212	212891475	31537098	113579035	50886039
Q59YC4	Q59YC4	0.00261965	0.129857	0.67562	5.67e-05	0.0235334	0.979406	2.49e-05	FALSE	0.531	0.827	0.896	0.0621	-0.00382	-0.234	-0.369	CCT-beta	CCT2 orf19.8980 CAALFM_C209520CA	10199411904	7742330434	5985077176	8514393922	8218544608	6485873240	12145172528	9164720622	6023423319	3312074043	3221624877	4267830144	4359615716	4449426362	4566657097	2665738847	3841731257	3551754628
Q5ANI8	Q5ANI8	0.0463583	0.000976982	0.0108742	0.350749	0.529756	0.0139076	0.000668555	FALSE	0.448	0.198	0.892	0.602	0.576	0.852	0.132	RNA-binding ribosome biosynthesis protein	MAK21 orf19.13333 CAALFM_C304560WA	841595633	6.14297e+08	5.98807e+08	760148189	6.26567e+08	574005327	6.89297e+08	4.40656e+08	432816201	3.94007e+08	2.54776e+08	2.99564e+08	585927068	475282153	7.08235e+08	278354602	1.573e+08	1.93451e+08
Q5AEI1	Q5AEI1	6e-07	0.00801066	0.0179994	0.0132731	0.00825172	0.0169138	0.0137208	FALSE	2.72	0.896	0.891	-0.847	-0.857	0.977	0.972	Nuo2p	NUO2 orf19.7919 CAALFM_C302940CA	1821283027	1266987998	1119346752	1318661100	1437657612	1164962604	3538430922	2952243183	2066947210	6.01016e+08	520050320	805510978	702490801	771388898	688714404	181546013	468220085	1.45514e+08
A0A1D8PRH3	A0A1D8PRH3	1.5e-06	0.000399536	0.636972	0.00190302	0.000377243	0.441212	0.00109972	FALSE	1.7	0.817	0.877	0.103	0.17	0.99	0.996	Ume1p	UME1 orf19.7185 CAALFM_C703960CA	1172570710	953774878	9.53452e+08	9.77965e+08	1069530777	7.43496e+08	1442132166	1131243766	646327685	486043446	448836066	4.89959e+08	512519296	652331835	462977852	2.32572e+08	1.10643e+08	1.93957e+08
Q59TM0	Q59TM0	9.57e-09	0.492708	8.71e-05	4.12e-05	0.178531	0.000168373	7.6e-05	FALSE	1.9	0.929	0.874	-0.862	-0.804	0.111	0.224	Oxysterol-binding protein related protein	OSH3 orf19.8897 CAALFM_C403590CA	2048204454	1573979905	1170577186	1597350669	1513245879	1159976575	4220594708	2769753328	2419201262	7.21646e+08	627176794	8.41406e+08	8.96158e+08	610352526	8.08602e+08	434524508	5.14613e+08	396209585
A0A1D8PJK5	A0A1D8PJK5	8.46e-05	3.17e-07	2.19e-06	8.27e-06	5.75e-07	2.91e-06	1.24e-05	TRUE	0.724	0.906	0.873	-1.02	-0.995	-1.2	-1.14	D-lactate dehydrogenase	AIP2 orf19.7932 CAALFM_C303040WA	1631655827	1213699032	1074275867	1353665904	1330697008	9.38196e+08	3587470284	3179432787	2079018388	612110568	581000732	604616304	6.14866e+08	6.47514e+08	7.02116e+08	1177349276	735362355	994047232
A0A1D8PRJ5	A0A1D8PRJ5	0.856603	0.234502	0.300419	0.051097	0.216926	0.295225	0.045454	FALSE	-0.0729	0.845	0.87	0.426	0.431	-0.492	-0.512	Utp18p	UTP18 orf19.7154 CAALFM_C704190CA	727967342	408567229	284710416	498047225	498892665	2.82539e+08	485476748	387970494	258325789	144781506	320190680	185743109	171314100	415756801	185018171	355849857	143669023	181155977
Q5AD39	Q5AD39	7.17e-05	0.0446505	0.000363718	0.208049	0.0108883	0.000306908	0.0505411	FALSE	-2.26	0.536	0.87	1.9	1.94	-0.897	-1.19	Peptide-methionine (S)-S-oxide reductase (EC 1.8.4.11) (Peptide-methionine (S)-S-oxide reductase)	MXR1 orf19.9576 CAALFM_C200960CA	296666460	1.5576e+08	1.42904e+08	208910695	181033112	135475377	108823022	92932737	16415052	75982946	6.99808e+07	126418214	113924270	122256730	131237761	179344649	97851902	169727032
A0A1D8PQP3	A0A1D8PQP3	0.162861	0.739502	0.0206555	0.438896	0.221383	0.0458794	0.0655497	FALSE	-0.641	0.346	0.869	1.13	0.953	0.147	-0.557	Protein kinase	RIM15 orf19.7044 CAALFM_C700740WA	600674190	4.45018e+08	3.14615e+08	5.24741e+08	5.07071e+08	3.86077e+08	303873264	2.40148e+08	2.23561e+08	1.38634e+08	289428397	2.13665e+08	204160900	633861566	420444443	192893862	122248164	428794084
A0A1D8PID4	A0A1D8PID4	0.556856	0.128731	0.000225951	0.0169765	0.987631	8.52e-05	0.000248477	FALSE	-0.107	0.483	0.869	0.878	0.973	0.288	-0.00281	Hydroxyacylglutathione hydrolase (EC 3.1.2.6) (Glyoxalase II)	GLO2 orf19.11569 CAALFM_C209260CA	2470136388	1808673234	1543543465	1815404253	2212324628	1179116215	1449272897	1158651410	763479175	795451337	877702183	1006877300	1175119680	1437173015	1118111507	839595036	468670788	666113008
A0A1D8PLN1	A0A1D8PLN1	0.558287	0.664267	0.306297	0.985261	0.283986	0.370284	0.0194682	FALSE	0.197	-0.00618	0.868	-0.349	0.304	-0.146	-0.366	rRNA-processing protein	SAS10 orf19.10232 CAALFM_C402790CA	2.83847e+08	1.90119e+08	2.13708e+08	1.25885e+08	2.27853e+08	86507152	2.56046e+08	2.0999e+08	1.60306e+08	9.20043e+07	1.10325e+08	1.16089e+08	111217125	1.56028e+08	1.57674e+08	1.19951e+08	5.13447e+07	1.51917e+08
A0A1D8PPI2	A0A1D8PPI2	0.00297982	0.974582	0.0613655	6.76e-05	0.835891	0.378682	0.000759105	FALSE	0.725	1.13	0.866	0.411	0.184	0.00655	0.0426	DNA topoisomerase I (EC 5.6.2.1) (DNA topoisomerase 1)	TOP1 orf19.7742 CAALFM_C600950CA	1736797785	1128132984	847625730	1735989328	1346447343	954638751	1522474779	1186612801	883002247	533584773	494156322	645674859	586019708	624692894	633275779	509300001	443412070	255739796
Q5A785	Q5A785	0.000367587	0.0595533	0.138413	0.314088	0.0999937	0.162487	0.174606	FALSE	2.82	0.63	0.863	-0.948	-0.89	1.24	1.06	Uncharacterized protein	NUO4 orf19.12543 CAALFM_C108050WA	1280827178	986624202	711761840	1062239580	1031765348	6.08479e+08	2710197368	2032491472	1461384948	438688381	3.8757e+08	546128835	595325906	607677512	541468926	43312116	550634100	158318759
Q5APK5	Q5APK5	4.68e-05	0.745291	0.0203761	0.00344656	0.194851	0.0396945	0.000240176	FALSE	1.02	0.62	0.863	-0.461	-0.4	-0.0584	-0.24	Cytochrome c oxidase subunit Va	COX5 orf19.12223 CAALFM_C109030CA	9272402939	7074295737	5910640919	7641015506	6912896860	5410701886	15484446504	11267958180	7186170384	3544037298	2843357748	3970882538	4670439692	4264576138	4302974565	3573787238	3388800363	2018017144
A0A1D8PEB1	A0A1D8PEB1	0.0278541	0.00105028	1.18e-07	0.00562739	0.00157474	1.5e-08	0.00012662	TRUE	-0.402	0.535	0.858	1.61	1.9	0.674	0.64	Lysophospholipase (EC 3.1.1.5)	PLB5 orf19.12568 CAALFM_C108230CA	562625636	349471010	287056539	346686950	335886389	222548222	168157262	104890683	86670725	2.11409e+08	1.53434e+08	181545738	229255366	206082798	196325820	69881023	83200019	9.91547e+07
A0A1D8PH18	A0A1D8PH18	0.592226	0.000439356	0.00250583	0.17078	0.000170406	0.00135659	0.123633	FALSE	0.286	0.753	0.854	-1.92	-2.08	-2.38	-2.65	Ino4p	INO4 orf19.837.1 CAALFM_C203840CA	8.05347e+07	8.08338e+07	1.21962e+08	1.21983e+08	1.19465e+08	6.39671e+07	609256727	533822932	258913119	123118859	33790505	20073198	5.12369e+07	NA	47769158	2.31749e+08	171363491	1.91491e+08
Q5A9D4	Q5A9D4	0.207403	0.0122969	1.13e-07	5.71e-05	0.123992	1.08e-07	6.88e-06	TRUE	-0.162	0.695	0.85	1.21	1.21	0.351	0.2	Csp37p	CSP37 orf19.10066 CAALFM_CR01470WA	66675328673	49195624242	40451171178	52149238043	55437160820	38131233403	31851724799	25535594758	18480623609	22703334889	20182274913	30705472867	31889110290	29940716141	29620741688	18774373582	13842593934	13238249506
Q59Y27	Q59Y27	0.00035576	0.707453	0.791668	0.00124671	0.158382	0.803334	0.0107955	FALSE	1.35	1.17	0.85	-0.0778	-0.0734	0.111	0.431	Anp1p	ANP1 orf19.11105 CAALFM_C208570WA	288195506	174424973	1.55198e+08	2.07934e+08	1.60246e+08	1.7605e+07	2.80871e+08	238920552	1.90586e+08	7.88019e+07	129893392	8.08227e+07	72318073	1.06839e+08	80769444	6.51421e+07	55726965	3.44843e+07
A0A1D8PTU9	A0A1D8PTU9	1.18e-09	4.18e-06	0.115396	6.55e-07	2.05e-07	0.361626	5.87e-05	TRUE	2.12	1.28	0.849	0.251	0.141	1.09	1.41	Protein-serine/threonine kinase (EC 2.7.11.-)	PDK2 orf19.7281 CAALFM_CR08860WA	1914018571	1590330678	985809031	1856386882	1520076328	1119763309	1864507032	1416365412	1192129041	692930981	506830726	907124474	572401987	622254874	675145458	173691936	2.01315e+08	180207859
A0A1D8PJ54	A0A1D8PJ54	0.012808	0.213406	0.107199	0.865798	0.344399	0.694613	0.162695	FALSE	1.63	-0.0985	0.844	-0.985	-0.229	0.746	0.56	Utp20p	UTP20 orf19.9300 CAALFM_C301200WA	61761650	47760317	31109231	42415006	61952416	1.7605e+07	60724960	49838864	68756169	19923946	23097200	21428538	NA	23145404	41411910	NA	13178743	6.87938e+06
Q5A7K0	Q5A7K0	0.887492	3.86e-06	0.908573	5.78e-06	1.59e-06	0.651207	3.94e-06	FALSE	-0.0166	0.816	0.844	-0.0135	-0.0533	-0.846	-0.914	40S ribosomal protein S24	RPS24 orf19.5466 CAALFM_C300090WA	19902646594	14727691998	10048575778	16261718248	15603885378	10559274336	20546994970	17528170283	12859966994	6209931404	6268574962	8118734193	8270120124	8040853885	8041514077	8957334624	8990956875	9737877516
Q59N20	Q59N20	0.85502	0.0157962	0.0946634	0.000328914	0.130804	0.622778	0.218533	FALSE	0.122	3.09	0.842	1.17	-0.329	-1.8	-1.05	Transcription activator MSS11	MSS11 CAALFM_CR04840CA CaO19.13686 CaO19.6309	5.76763e+07	4.3156e+07	46509796	2.23266e+08	2.98202e+08	1.7605e+07	75785294	6.42249e+07	6.6325e+07	1.83133e+07	42030207	1.6205e+07	7.42559e+06	2.93457e+07	17805518	2.54138e+07	38690304	4.16975e+07
Q5AI24	Q5AI24	3.41e-05	0.887239	0.0980752	0.000665221	0.525544	0.0332155	0.0101642	FALSE	1.7	1.23	0.841	-0.502	-0.669	-0.0409	0.184	Ehd3p	EHD3 orf19.10547 CAALFM_C103320CA	1085616256	1043253200	631904703	919726358	1061869444	868510155	2119790064	1500399109	1273543831	369381050	429098539	487412475	401711348	454198880	389007722	151824483	341090409	376853754
A0A1D8PCB0	A0A1D8PCB0	0.405882	0.872748	0.00317194	0.0125478	0.968147	0.00307066	0.0154575	FALSE	-0.261	0.872	0.84	1.08	1.09	-0.0497	-0.0124	Phospholipid:diacylglycerol acyltransferase	LRO1 orf19.13439 CAALFM_C100870WA	1228333541	1636566229	1193410540	1736670689	8.85885e+08	1292244290	1059649895	6.40915e+08	5.17181e+08	7.74143e+08	510159256	658062735	6.85302e+08	6.88675e+08	7.47997e+08	5.84647e+08	2.79503e+08	6.04923e+08
P82610	P82610	0.00010679	2.06e-07	2.31e-07	9.11e-05	5.62e-08	3.2e-07	1e-05	TRUE	0.665	0.676	0.838	-1.16	-1.13	-1.17	-1.3	5-methyltetrahydropteroyltriglutamate--homocysteine methyltransferase (EC 2.1.1.14) (Cobalamin-independent methionine synthase) (Methionine synthase, vitamin-B12 independent isozyme)	MET6 CAALFM_CR01620CA CaO19.10083 CaO19.2551	89284427861	67691090198	62427549441	72432231517	77973968837	52458129956	245000000000	193000000000	118000000000	34702682590	30317662722	38986709279	42377942568	45037532236	41395204028	73494088588	49008389402	63509760993
Q59NH3	Q59NH3	3.18e-09	0.00864321	5.46e-07	3.05e-06	0.00579529	1.91e-07	7.64e-06	TRUE	1.59	0.906	0.834	-1.05	-1.15	-0.37	-0.394	Yhm2p	YHM2 orf19.11673 CAALFM_C600600CA	3842431996	3282375224	2321442200	3382543249	3321638298	2663843736	10356263398	7290285921	5920303270	1566378319	1347775893	1519379203	1416591538	2018500131	1732316317	1529336105	1256669952	1403891241
A0A1D8PQI1	A0A1D8PQI1	2.77e-06	0.283124	0.474752	4.96e-06	0.564884	0.596847	2.98e-06	FALSE	0.84	0.797	0.834	0.0817	0.0602	0.124	0.0656	Putative zinc metalloprotease	VPS70 orf19.7106 CAALFM_C700170WA	2187342571	1986041762	1336923189	1757667074	2022916617	1430301794	2520085759	2153841259	1328596496	883103180	763995469	943247108	1039909476	9.94911e+08	1019918040	6.18346e+08	5.15151e+08	646133303
Q5ALV6	Q5ALV6	0.527923	2.01e-07	0.644128	9.12e-07	6.83e-08	0.2679	7.04e-07	FALSE	-0.0633	0.812	0.83	-0.0462	-0.113	-0.922	-1.01	40S ribosomal protein S26	RPS26A orf19.1470 CAALFM_C201610CA	12278999625	8429808190	7177157728	9540060279	9366806609	7996699995	14768968675	10838128009	8259274391	4529878651	3700861138	4894886368	4970345448	5631455262	5132639550	6176458728	6235555180	6404703712
A0A1D8PTB5	A0A1D8PTB5	1.78e-05	1.71e-05	1.94e-05	1.57e-05	9.17e-06	1.27e-05	1.28e-05	FALSE	0.803	0.812	0.828	-0.796	-0.828	-0.806	-0.854	Succinate--CoA ligase [ADP-forming] subunit beta, mitochondrial (EC 6.2.1.5) (Succinyl-CoA synthetase beta chain) (SCS-beta)	LSC2 orf19.9416 CAALFM_CR06760CA	42954444392	30452271287	24546111872	33699961219	34696173553	24576187543	86279620321	62688927962	46780239695	15099198008	13222375875	17844189691	18643695911	17825779093	17385981072	16754999341	20362816227	22853801239
Q59TE0	Q59TE0	0.0616382	1.7e-07	0.318342	6.4e-07	2.58e-08	0.39044	1.05e-06	FALSE	-0.204	0.859	0.824	0.104	-0.089	-0.959	-1.12	60S ribosomal protein L17-B	RPL17B RPL17 orf19.4490 CAALFM_C204600CA	19165717387	13253450887	9622990094	16600421013	16019396014	11493823285	21777196215	16852157038	11278720665	6175379185	5731637031	7735243583	7847079702	8589131458	8270190078	10350676293	9578798868	10436682495
Q5A900	Q5A900	0.288373	3.68e-07	0.329466	8.11e-06	4.93e-08	0.0410354	4.62e-06	FALSE	-0.126	0.78	0.821	-0.115	-0.256	-1.02	-1.2	40S ribosomal protein S2	RPS21 RPS2 orf19.3334 CAALFM_C101480CA	25561874070	18685118602	12998057168	22395139583	20373599302	15281939566	32966919856	26643495439	16946887411	7983778485	8260614460	10610648740	10790578356	12328241758	11273398238	16063586910	13791428346	14271073065
A0A1D8PHA2	A0A1D8PHA2	3.59e-07	0.00109128	0.0241533	0.0336617	0.00393875	0.0324625	0.0069659	FALSE	2.33	0.61	0.819	-0.655	-0.615	1.06	0.893	Cytochrome b-c1 complex subunit 8 (Complex III subunit 8) (Complex III subunit VIII)	QCR8 orf19.4490.2 CAALFM_C204590CA	1800278666	1431769024	927826542	1467524128	1366593258	919119220	3091556468	2042929044	1914205142	693821164	516481376	755434088	814919120	903514048	766536384	233621044	411429976	163024888
A0A1D8PI61	A0A1D8PI61	0.0623626	0.53897	0.401641	0.603788	0.3592	0.120681	0.207745	FALSE	1.25	0.327	0.812	-0.532	-1.02	0.387	-0.583	Msu1p	MSU1 orf19.11107 CAALFM_C208550CA	39017217	47649581	19593392	46562801	5.26178e+07	34094454	88136000	82125848	5.86284e+07	7.20141e+06	13265239	43727766	4.14043e+07	45751796	24345186	6.37409e+06	33676828	NA
Q59PZ7	Q59PZ7	0.0280932	0.895443	0.0711342	0.000785365	0.88011	0.128317	0.00157268	FALSE	0.508	0.885	0.811	0.405	0.335	0.0277	0.0319	2',3'-cyclic-nucleotide 3'-phosphodiesterase (CPDase) (EC 3.1.4.37)	CPD1 CAALFM_CR06690CA CaO19.703 CaO19.8322	146269347	130214719	85339632	123202254	114878944	1.7605e+07	150767498	83127965	90902707	65966100	47998475	58982978	79606816	56695914	60221340	33204756	45486488	42897952
Q5AHH0	Q5AHH0	0.324778	0.728206	0.651556	0.278512	0.759338	0.450371	0.159838	FALSE	0.556	0.614	0.808	0.251	0.423	0.193	0.17	Mediator of RNA polymerase II transcription subunit 1 (Mediator complex subunit 1)	MED1 orf19.8446 CAALFM_C203980CA	321999572	143221032	225512585	145138626	130913745	320811280	174830293	165175715	210404468	122882859	87635140	111662565	166924362	128569762	86263442	32895990	1.39127e+08	68379208
A0A1D8PK61	A0A1D8PK61	0.641012	7.65e-06	0.987176	1.7e-05	4.97e-06	0.553587	2.9e-05	FALSE	-0.0632	0.848	0.806	-0.00217	-0.0805	-0.914	-0.95	40S ribosomal protein S19A	RPS19A orf19.5996.1 CAALFM_C305200WA	34799096455	21563513600	19758204892	31806886257	23497046764	19550214722	38389842020	30659896432	20958348844	10662821701	10857593129	14872096528	13716531840	14627709534	13585435506	16750120549	16382463740	16770044759
O59931	O59931	0.128067	2.35e-06	0.583562	1.22e-05	3.62e-07	0.827755	5.16e-06	FALSE	-0.182	0.743	0.804	0.0632	-0.025	-0.862	-1.01	60S ribosomal protein L13	RPL13 CAALFM_C103020CA Ca49C10.02 CaO19.10511 CaO19.2994	33089235975	22372860439	19447394392	27221669609	27432395332	19390127232	38166991607	31159072495	17944745850	12152027984	9875232691	14012481718	14435989769	16459875413	14162808113	18526027360	15152009054	18160543421
Q5APR8	Q5APR8	0.833018	0.281181	0.155367	0.0304454	0.536399	0.141251	0.488844	FALSE	-0.241	2.7	0.796	1.68	1.75	-1.26	0.71	Serine/threonine-protein kinase CLA4 (EC 2.7.11.1)	CLA4 CAALFM_C110210CA CaO19.12355 CaO19.4890	102993035	1.10102e+08	7.92219e+07	96406827	5.5033e+07	1.7605e+07	104932110	7523133	4.23265e+07	82138737	45880995	28255233	4.68318e+07	36217816	1544976	35255472	NA	14565667
A0A1D8PCQ5	A0A1D8PCQ5	0.0333079	7.94e-06	0.199516	4.29e-05	4.41e-07	0.896417	1.21e-05	FALSE	-0.283	0.702	0.792	0.162	0.0159	-0.823	-1.06	60S ribosomal protein L26-B	RPL26B orf19.3690.2 CAALFM_C102330CA	21212195056	14403254547	10504123226	17563235134	17323278436	11956362803	22195686295	17028662382	11561117681	7013576426	5905262787	9271166848	9226403488	10619885884	9392718740	11645013509	9269184177	11932755196
A0A1D8PNH4	A0A1D8PNH4	1.34e-10	0.751751	1.8e-08	7.33e-05	0.572929	9.8e-09	0.00012663	TRUE	2.52	0.838	0.792	-1.73	-1.81	-0.0487	-0.0872	Proline dehydrogenase (EC 1.5.5.2)	PUT1 orf19.11750 CAALFM_C502600WA	2165644998	1215322870	8.87504e+08	1594416770	1503418005	9.72472e+08	6892965298	5000202104	4140822239	725424249	5.06184e+08	7.6147e+08	689537880	7.17023e+08	899248151	560497652	4.55761e+08	4.864e+08
A0A1D8PUA7	A0A1D8PUA7	0.392906	0.00224446	0.075761	0.000303043	0.105037	0.0867915	0.0175049	FALSE	-0.256	1.38	0.782	0.557	0.535	-1.08	-0.503	Csm1 domain-containing protein	CSM1 orf19.7663 CAALFM_CR10740WA	199266168	199462811	169578288	247555176	119477980	199790387	160852062	139154750	139357076	8.68219e+07	80628957	117561546	72936233	87777400	56442559	78709913	100123422	110237966
Q59ZI9	Q59ZI9	0.00391319	0.0035161	0.613267	0.650482	0.00399761	0.130888	0.128532	FALSE	1.66	0.223	0.777	0.249	0.772	1.69	1.66	Casein kinase 2 catalytic subunit	CKA2 orf19.11014 CAALFM_C204980CA	571899686	718656517	485600206	459649714	481486529	254281722	409975404	528393317	260325680	283548142	286006237	303563024	270978014	295009726	482251740	28294095	1.63607e+08	63062753
Q5A7S7	Q5A7S7	0.45916	0.000131406	0.678385	0.000244795	0.00126482	0.656784	0.0139682	FALSE	-0.209	1.34	0.772	0.116	-0.125	-1.43	-1.11	Fork-head transcriptional regulator 2	FKH2 FKH1 CAALFM_C300670CA CaO19.12844 CaO19.5389	192139883	208647025	1.65451e+08	265589397	1.92592e+08	179285363	259486912	2.55645e+08	182403263	71967558	93844687	1.22456e+08	5.98149e+07	1.01496e+08	1.00907e+08	191601120	9.14188e+07	1.74579e+08
A0A1D8PP50	A0A1D8PP50	2.84e-05	1.79e-05	0.0139339	0.023806	8.52e-06	0.00414162	0.0175503	FALSE	1.75	0.727	0.772	0.806	0.982	1.83	1.96	Serine/threonine protein kinase	DUN1 orf19.11485 CAALFM_C505100CA	132747149	112025050	80777748	79186826	97582962	1.7605e+07	70678631	59722374	52005850	5.60318e+07	4.95555e+07	5.39251e+07	36321236	62485822	7.37888e+07	NA	13428773	6.04365e+06
Q5ALP1	Q5ALP1	0.471712	0.0142189	0.577747	0.15832	0.00170492	0.719346	0.00356222	FALSE	-0.162	0.327	0.768	-0.125	0.0805	-0.615	-0.85	Enhancer of mRNA-decapping protein 1	EDC1 CAALFM_C202190CA CaO19.1535 CaO19.9110	130477928	1.06203e+08	1.27338e+08	8.74035e+07	1.43339e+08	76912023	1.56975e+08	1.54779e+08	8.64595e+07	7.73446e+07	4.26987e+07	67190579	8.20981e+07	86321232	74964519	90553626	6.73745e+07	78936030
Q5A920	Q5A920	6.35e-05	0.107933	0.0299756	0.000225058	0.68678	0.00967488	0.0435012	FALSE	1.94	1.7	0.767	-0.835	-1.04	-0.594	0.142	TRAPP subunit	TRS20 orf19.10824 CAALFM_C101260CA	43550532	38087466	24646923	49092063	39494498	1.7605e+07	129270042	68452988	55943473	17990340	16576507	17272584	10841399	8603564	17551710	23423136	7958053	7620355
Q5AL11	Q5AL11	0.000361481	0.0168788	0.73867	0.0371853	0.00478538	0.98736	0.211597	FALSE	2.74	1.35	0.766	0.199	-0.00944	1.59	1.96	Amino acid transporter	AGC1 orf19.12431 CAALFM_C113400CA	3251409532	3028672229	1985813321	3268832912	3263337402	2368819595	3258728076	2823335035	3050564177	1417668537	1107228573	1572094990	1090259239	1169078554	1307834102	1105631395	144123248	97252228
Q5A516	Q5A516	4.01e-10	7.85e-08	0.684403	0.000308939	6.42e-08	0.367209	0.00114394	TRUE	2.87	0.89	0.762	-0.0776	-0.174	1.9	1.93	ADP/ATP translocase (ADP,ATP carrier protein)	PET9 orf19.8545 CAALFM_C500590WA	72777218147	57686350497	33156874065	60710799832	58138717176	40375126631	81573933478	69056040765	49967907136	26403204725	20777322489	32288589383	29545827677	26518389048	31106483548	5594313946	5996844518	3505578853
A0A1D8PTU3	A0A1D8PTU3	9.45e-05	0.000813668	2.17e-06	0.071972	0.000413429	5.26e-06	0.0120935	TRUE	1.42	0.511	0.757	-2.02	-1.87	-1.12	-1.21	PHB domain-containing protein	SLP3 orf19.7296 CAALFM_CR08990CA	1232731980	1080732559	1008576958	890426154	1125998731	816698818	5472080461	4736294480	3565609834	571537098	4.42215e+08	6.84715e+08	643818985	653068728	732661532	796571306	1562485928	636170433
Q5APC5	Q5APC5	0.00895711	0.669079	0.0700679	0.534947	0.701613	0.0586338	0.193497	FALSE	1.68	0.352	0.757	-1.09	-1.14	0.242	-0.217	SURF1-like protein	SHY1 orf19.12304 CAALFM_C109760CA	118140088	184423832	138540274	1.1526e+08	153884817	1.7605e+07	392028281	373834029	310763856	65179029	6.15239e+07	96895032	103736894	70503478	202321928	108451574	103812221	20073720
A0A1D8PJZ6	A0A1D8PJZ6	1.5e-07	1.87e-08	0.000222564	0.00671681	7.99e-08	0.000829145	0.00223433	TRUE	1.95	0.642	0.754	0.996	0.856	2.3	2.05	Snf5p	SNF5 orf19.13292 CAALFM_C304290CA	198676910	124746081	118681001	126755542	165680788	1.7605e+07	101471536	89357918	7.70133e+07	87986688	53621420	80784772	106996811	109841557	80368754	15180952	1.13449e+07	11539238
A0A1D8PCZ5	A0A1D8PCZ5	0.0193099	0.0101285	0.0271423	0.0505485	0.03097	0.0168744	0.0104303	FALSE	0.673	0.544	0.753	0.628	0.69	0.756	0.611	Actin	ARP7 orf19.10545 CAALFM_C103310WA	360114282	227779264	139468964	235298560	221058008	161789450	276288672	118052736	117469335	134905020	86203720	127733248	137815856	165167732	129715568	39834384	52929280	73367752
Q5AGM0	Q5AGM0	0.584017	0.174168	0.0444518	0.202576	0.196524	0.0152423	0.0691498	FALSE	0.214	0.511	0.752	0.843	1.06	0.547	0.518	Protein HIR2	HIR2 CAALFM_C502750CA CaO19.11771 CaO19.4295	203252753	150181895	88524971	180647263	91732910	1.7605e+07	105526213	63959753	62698360	59318789	58372136	101463545	38207171	93079868	153982029	NA	30252605	3.36085e+07
Q5AQ62	Q5AQ62	0.000186846	0.0442278	0.00121225	0.239623	0.0253749	0.001087	0.137402	FALSE	-2.38	0.582	0.747	1.92	1.94	-1.05	-1.19	WD repeat-containing protein JIP5	JIP5 CAALFM_C108870CA CaO19.12208 CaO19.4746	115262076	49905299	45288109	73219824	98925315	1.7605e+07	1.54828e+07	NA	1.17962e+07	56265822	17235042	35288165	25248123	63727522	41621550	63014736	55376232	42849623
A0A1D8PLX5	A0A1D8PLX5	8.2e-05	0.448427	0.119645	0.00876716	0.051888	0.086315	0.152811	FALSE	2.7	1.5	0.744	-0.816	-0.908	0.384	1.05	Hrq2p	HRQ2 orf19.12504 CAALFM_C403820CA	116567148	224433606	124138025	139576885	2.26404e+08	1.7605e+07	340367052	292189179	303747523	75332992	95914996	59394074	42474608	81963261	45654800	65865161	1.54259e+07	17783478
P43075	P43075	0.436553	0.171715	0.0310367	0.100574	0.414035	0.0480909	0.0518908	FALSE	0.278	0.611	0.738	0.833	0.753	0.501	0.292	tRNA ligase (EC 6.5.1.3)	LIG1 RLG1 TRL1 CAALFM_C702060WA CaJ7.0238 CaO19.13864 CaO19.6511	239881368	210517736	1.42613e+08	227103892	2.06935e+08	1.7605e+07	123459568	121516585	1.41244e+08	51529270	121007879	154450031	100888625	151733160	142333320	NA	7.10992e+07	53014524
Q5ACL9	Q5ACL9	0.0193803	0.203058	0.679994	0.106106	0.303627	0.703815	0.0700233	FALSE	0.994	0.65	0.738	0.159	0.146	0.503	0.402	Protein BFR2	BFR2 CAALFM_CR10470CA CaO19.7624	473143382	4.48325e+08	375055605	400134499	517919834	3.29905e+08	569466034	5.24204e+08	276842521	158367569	3.68817e+08	1.82166e+08	418454025	2.19871e+08	2.09288e+08	1.26134e+08	81451926	166433304
Q5A0L4	Q5A0L4	0.015177	4.83e-06	0.000459761	9.53e-05	1.58e-06	7.64e-05	0.000144897	FALSE	0.392	0.766	0.733	-0.645	-0.783	-1.02	-1.12	Plc2p	PLC2 orf19.13219 CAALFM_C203040WA	3723311954	2560125412	1692254442	2824767626	3061764950	2081286102	6635267144	4697121451	3713595771	1224921469	1174985144	1515814328	1641153656	1640987675	1480178731	1770891054	2213146402	2135671292
A0A1D8PFW9	A0A1D8PFW9	1.13e-06	0.232044	0.493142	5.27e-07	0.190714	0.0701443	2.67e-06	FALSE	0.787	0.839	0.73	-0.0679	-0.189	-0.121	-0.133	Sphingolipid transporter	NCR1 orf19.7242 CAALFM_C114300CA	9208359612	6446711298	5394742756	7547190013	7339359681	6229732341	11885156396	9265524013	6065025846	3717120546	3015132580	3888724672	4130173358	3903393530	4069606561	2787807141	2620330455	2914049364
Q5AJY5	Q5AJY5	0.186419	7.72e-08	2.3e-05	0.0216377	3.78e-08	0.000657427	0.000183043	FALSE	-0.201	0.373	0.728	-0.897	-0.63	-1.47	-1.56	1,3-beta-glucanosyltransferase PGA4 (EC 2.4.1.-) (GPI-anchored protein 4)	PGA4 GAS1 CAALFM_C505390CA CaO19.11518 CaO19.4035	2464811747	1616343298	1408896419	1590474369	1698791254	997202547	3862403602	3458143806	2191031165	909975154	785557473	1073701097	1176360734	1131291913	1014158861	2303124820	1482089594	2128353157
Q5A5P2	Q5A5P2	0.000109741	0.00188561	0.756162	0.0908615	0.000298649	0.238058	0.097518	FALSE	2.18	0.744	0.728	0.13	0.505	1.57	1.96	Serine/threonine protein kinase	AKL1 orf19.12817 CAALFM_C210750CA	559875618	405047030	3.75351e+08	3.08879e+08	322366213	1.7605e+07	368735989	435117648	261191748	325361993	1.12534e+08	317838981	200899892	177799314	211726768	3.20103e+07	8.8545e+07	2.59754e+07
A0A1D8PCX8	A0A1D8PCX8	0.01043	1.12e-06	0.0208688	1.87e-06	1.47e-07	0.332735	2.13e-06	FALSE	-0.276	0.73	0.722	0.243	0.0938	-0.763	-0.904	60S ribosomal protein L6	RPL6 orf19.3003.1 CAALFM_C103110WA	35250299540	25292975430	19415078659	28617928624	28885632390	23932837760	36590390197	28090359994	19502251236	13046438864	11834762441	15529321758	15623992510	17236951784	17533781745	18904203520	16234420244	18982577348
A0A1D8PF20	A0A1D8PF20	0.0579854	0.266181	0.0371559	0.184368	0.158454	0.00680167	0.021116	FALSE	-0.573	0.387	0.72	0.639	0.88	-0.321	-0.413	Rtg3p	RTG3 orf19.9851 CAALFM_C110990CA	149613748	96242395	95480363	105036483	1.28188e+08	1.7605e+07	58260818	82826450	64355466	46629520	57214241	71567516	60674811	62264462	89824118	65516980	56358440	45254140
Q59QH4	Q59QH4	0.00397958	0.0262269	0.988993	0.347861	0.0413916	0.872867	0.195469	FALSE	1.82	0.514	0.719	0.00743	0.0862	1.32	1.19	Putative mannosyltransferase	KTR4 orf19.11955 CAALFM_C104000CA	429007124	5.08598e+08	336975814	467822808	479830186	232819742	520196692	423380696	392716077	1.95256e+08	2.10506e+08	2.48898e+08	244610900	286681887	2.78661e+08	2.20259e+07	175630645	82801859
A0A1D8PS02	A0A1D8PS02	0.0208577	0.012446	0.0674398	0.107686	0.00407952	0.038225	0.165842	FALSE	1.28	0.844	0.718	0.973	1.12	1.41	1.68	Dot6p	DOT6 orf19.10079 CAALFM_CR01580CA	234539043	1.36168e+08	202849094	134035910	152711850	1.7605e+07	116180008	1.26373e+08	6.00633e+07	156706720	69913875	82564872	8.35301e+07	124194736	72059240	58807164	1.30699e+07	13153665
Q5APP3	Q5APP3	0.183908	0.0118392	0.520711	0.0492188	0.0256709	0.0674635	0.00815871	FALSE	-0.325	0.501	0.717	0.153	0.462	-0.674	-0.581	Rtg1p	RTG1 orf19.12185 CAALFM_C108640WA	335548590	174271209	238276626	213946008	261406703	109909663	250644608	207350146	1.44505e+08	147318360	103497032	127675893	128694230	127051242	144255805	160397354	1.47764e+08	101979479
A0A1D8PNV1	A0A1D8PNV1	3.06e-05	3.07e-05	0.0211046	0.0209512	1.46e-05	0.038836	0.0872117	FALSE	2.35	1.01	0.716	1.01	0.887	2.35	2.52	Replication factor C subunit 3	RFC3 orf19.10723 CAALFM_C504000WA	545505862	403602108	3.26617e+08	507721222	475955334	1.7605e+07	332943623	215445007	2.22953e+08	219827935	1.84648e+08	2.48355e+08	2.74335e+08	162391722	2.3181e+08	34348411	4.95413e+07	1.15185e+07
A0A1D8PI21	A0A1D8PI21	3.83e-06	0.0001097	0.731412	0.0333102	1.22e-05	0.0519003	0.0126663	FALSE	1.83	0.591	0.715	0.0876	0.532	1.33	1.65	Repressor of RNA polymerase III transcription MAF1	MAF1 orf19.9719 CAALFM_C208120WA	671018859	476211608	6.10991e+08	368545697	468178276	376219796	688210090	458516122	288165242	427341033	199916518	320653677	210356832	318709449	308564192	59801160	6.53189e+07	83948054
A0A1D8PFH4	A0A1D8PFH4	0.0163232	0.0308426	0.56652	0.375484	0.111415	0.806138	0.221206	FALSE	1.52	0.51	0.713	0.327	0.139	1.34	0.946	Spa2p	SPA2 orf19.13719 CAALFM_C112620WA	1402264392	1306988941	4.60453e+08	1641880308	1107894964	5.73768e+08	1340438821	1182167597	5.61097e+08	9.05912e+08	3.63781e+08	3.61171e+08	1175915551	2.96665e+08	1128794752	1.1663e+08	2.86727e+08	184533912
Q59RQ6	Q59RQ6	0.0306983	1.09e-05	0.0110069	4.74e-06	3.91e-05	0.00377035	6.71e-06	FALSE	-0.245	0.734	0.711	0.299	0.354	-0.68	-0.602	Dihydrolipoyl dehydrogenase (EC 1.8.1.4)	LPD1 orf19.13546 CAALFM_CR07400CA	43189963039	33598856769	26639923768	33979731207	35558263575	23889124111	37720767012	30767781869	22448192403	16745847430	15846490652	20614224363	18185686025	19909450294	18865297684	20683966791	16224405143	21147778894
A0A1D8PPN6	A0A1D8PPN6	0.413708	5.33e-05	0.0540894	6.54e-06	0.000136398	0.16569	4.52e-05	FALSE	-0.102	0.845	0.704	0.254	0.177	-0.692	-0.629	60S ribosomal protein L32	RPL32 CAALFM_C601700WA	15957570998	11197247260	8371376403	12534596556	13128000438	8941243687	14377420853	11825003562	8571936461	6405438315	4732051610	7091962112	6194097340	5635495240	7920486306	6999189880	5966329629	7054987286
Q59R99	Q59R99	6.61e-09	9.76e-06	0.00416832	0.0431906	8.29e-06	0.0217308	0.0103975	FALSE	2.94	0.528	0.702	-0.811	-0.613	1.6	1.62	V-type proton ATPase subunit a	VPH1 orf19.14153 CAALFM_C405240CA	2892005514	2105899687	1662035405	1909349640	2299767989	1277500531	4777378714	3888706928	2741787602	1285212878	1044358748	1088121740	1410475151	1344802710	1074951298	2.14482e+08	407153329	212638382
A0A1D8PTH3	A0A1D8PTH3	0.562726	6.37e-06	0.0214022	0.000194987	3.54e-06	0.0225633	9.33e-05	FALSE	0.0768	0.649	0.701	-0.336	-0.332	-0.907	-0.956	Dihydrolipoyllysine-residue succinyltransferase (EC 2.3.1.61)	KGD2 orf19.13545 CAALFM_CR07420WA	16202531738	11846100227	9761916740	12920579697	12996444851	9274841041	24130377896	17609670298	12379811849	6308448728	6206432560	6918464192	7794993137	7687603083	7345503925	10768345686	6865499341	9920859871
Q59TD5	Q59TD5	6.92e-07	0.136895	0.000123443	0.117425	0.907904	0.000306334	0.00279636	FALSE	1.63	0.321	0.696	-1.01	-0.915	0.303	0.0226	NADH dehydrogenase [ubiquinone] flavoprotein 1, mitochondrial (EC 7.1.1.2)	NDH51 orf19.11971 CAALFM_C204550CA	3531671549	2696381212	2140050332	2883739348	2806742320	1731951503	7270322986	5939155920	4457341234	1355083459	1251122083	1755920359	1833426203	2104128314	2030458096	794475719	1430596741	9.26269e+08
Q59KM8	Q59KM8	0.0939701	0.0512057	0.89718	0.647634	0.0199585	0.663627	0.223473	FALSE	-0.981	0.255	0.696	0.0718	0.243	-1.16	-1.43	Cell cycle protein kinase DBF2 (EC 2.7.11.1) (Dumbbell forming protein 2)	DBF2 CAALFM_C206670CA CaO19.1223 CaO19.8809	78553763	3.82788e+07	2.74316e+07	6.35818e+07	1.32412e+07	1.7605e+07	34534377	63653871	3.18902e+07	20837221	16936674	34174322	18235706	35794555	47529534	50856941	42021207	41277256
A0A1D8PDX5	A0A1D8PDX5	0.224784	3.3e-05	0.151313	0.00625036	8.38e-06	0.677542	0.000153395	FALSE	-0.172	0.435	0.695	-0.205	-0.0574	-0.812	-0.924	Isoleucine biosynthesis protein	MMD1 orf19.6220.3 CAALFM_C106900CA	6601241280	4325942852	3867748596	4809093348	5091019990	2777461221	7301749560	5914234019	4056112394	2373153386	2200547578	3097607376	3216162899	3317444891	2808387226	3564661283	3089995912	3717906494
A0A1D8PT56	A0A1D8PT56	0.635689	0.00165238	0.491054	0.0174201	0.000300705	0.906336	0.000953761	FALSE	-0.0807	0.45	0.695	-0.118	-0.02	-0.648	-0.796	Adenylosuccinate lyase (ASL) (EC 4.3.2.2) (Adenylosuccinase)	ADE13 orf19.11351 CAALFM_CR06150CA	17893126997	13345179065	13144677879	11875109327	14710052084	12273900208	22697868388	17600545791	11526285019	7133820161	6862795418	9382862264	7986224824	10068335879	11398168013	12089885778	7597677587	9698447056
Q5AED9	Q5AED9	0.0137162	0.00418724	0.0448635	0.130982	0.0015285	0.0269713	0.194731	FALSE	1.44	0.817	0.694	1.12	1.26	1.74	2	Branchpoint-bridging protein	BBP MSL5 CAALFM_C303300CA CaO19.329 CaO19.7961	139620306	417483454	281565033	1.66256e+08	4.02389e+08	1.7605e+07	175082211	96761276	9.95854e+07	74830287	192650172	167132954	113450246	176808000	102728981	2.11293e+07	28442895	2.32228e+07
Q5A7L9	Q5A7L9	1.81e-05	1.68e-05	3.56e-11	6.09e-05	1.37e-05	4.14e-11	0.00011003	TRUE	-0.823	0.731	0.689	2.38	2.36	0.829	0.845	Hgt19p	HGT19 orf19.12902 CAALFM_C300220WA	5288576799	3820055073	3049053043	4262586748	4301955715	2974644307	1066552110	1003501384	603219798	2257344461	1756634967	2304683261	2087283394	2381974440	2609512245	1056042274	6.5898e+08	840341654
A0A1D8PN92	A0A1D8PN92	0.000189328	0.000430474	0.589742	0.911369	0.00535438	0.425049	0.0231775	FALSE	1.35	-0.0305	0.686	-0.148	0.221	1.23	0.886	Myosin 1	MYO1 orf19.13673 CAALFM_C501650CA	164899040	55983080	60289812	68002005	62137782	1.7605e+07	100699456	71857707	68365762	41802568	30135893	6.59121e+07	76177768	63961706	5.14574e+07	1.68974e+07	18849311	1.53141e+07
Q5AGX8	Q5AGX8	0.308088	1.19e-06	0.20372	5.34e-05	6.71e-08	0.02336	1.03e-05	FALSE	-0.108	0.585	0.685	-0.136	-0.26	-0.829	-1.05	Acetyltransferase component of pyruvate dehydrogenase complex (EC 2.3.1.12)	LAT1 orf19.13914 CAALFM_C701640WA	16950035067	12102577113	8927555620	14175179102	13881593299	10082898719	22889956238	17516341042	11040938231	6496608737	5808431581	7254745917	8134706727	8762305011	8977709670	10091010536	8488770359	10583312658
A0A1D8PE97	A0A1D8PE97	0.272957	2.82e-09	1.29e-05	7.66e-05	1.3e-09	3.61e-05	7.01e-06	TRUE	-0.113	0.544	0.685	-0.647	-0.587	-1.3	-1.38	Glycine cleavage system P protein (EC 1.4.4.2)	GCV2 orf19.8015 CAALFM_C108400CA	14781434114	10674079399	8672230369	11579490133	11050974780	7897192031	24811483182	19940142162	13183858552	5786642541	5466404514	6470265881	7093302482	7291079688	6858288329	12293727970	9601754670	11420984440
A0A1D8PTN4	A0A1D8PTN4	0.0491009	0.0113126	0.482157	0.160273	0.000152971	0.421959	0.0490902	FALSE	-0.682	0.469	0.682	0.229	-0.262	-0.923	-1.63	H/ACA ribonucleoprotein complex subunit NOP10 (Nucleolar protein 10) (Nucleolar protein family A member 3) (snoRNP protein NOP10)	NOP10 orf19.596.1 CAALFM_CR08020CA	386107746	295720356	174537459	336101161	413209916	333079894	364647180	317990598	416905407	91732089	153818181	212340312	2.31079e+08	293180998	280090287	2.41494e+08	319363038	423461898
A0A1D8PKJ2	A0A1D8PKJ2	9.04e-06	1.64e-05	0.0712282	0.036147	6.68e-06	0.0662046	0.0930459	FALSE	2.56	0.875	0.68	0.737	0.752	2.42	2.63	Taf60p	TAF60 orf19.7454 CAALFM_C306650CA	544119074	456057270	3.21179e+08	530508562	534738530	1.7605e+07	3.48063e+08	312571742	215900941	227676586	2.1468e+08	246157303	296761880	108963603	353177710	2.0387e+07	3.90727e+07	23548703
Q5A650	Q5A650	0.0741909	0.0419161	0.289438	0.00836923	0.000553892	0.00778729	0.00554423	FALSE	0.4	0.636	0.679	-0.228	-0.643	-0.464	-0.922	Serine/threonine protein kinase	SAK1 orf19.11321 CAALFM_C404460CA	631380885	622965330	4.54804e+08	7.19673e+08	715585659	6.89654e+08	1295261589	1016178480	7.28843e+08	429954201	1.92766e+08	326746432	375402926	502788471	546061541	507715552	342343856	393057600
A0A1D8PCD8	A0A1D8PCD8	6.42e-09	9.82e-09	1.35e-05	7.04e-06	4.16e-09	6.8e-05	0.000146002	TRUE	1.63	0.91	0.677	0.857	0.733	1.57	1.68	Trans-2-enoyl-CoA reductase (NADPH)	TSC13 orf19.10803 CAALFM_C101050CA	2518454092	2263804490	1457733490	2631112780	1895500212	1806497954	1839643995	1345193141	1029940318	1149963474	868447564	1264502511	1103169828	1229907862	1089594025	240691878	228506952	2.57255e+08
Q5A923	Q5A923	0.931641	0.000141663	0.967118	0.000179569	0.000191523	0.92128	0.0002716	FALSE	-0.0122	0.705	0.674	-0.00586	-0.014	-0.723	-0.7	Ifd3p	IFD3 orf19.10821 CAALFM_C101240WA	2003524290	1569429453	1288225618	1881292013	1677790427	1093037904	2506028986	1971219526	1188223101	920924885	747628376	899374202	9.6182e+08	9.22489e+08	976712128	1230106131	772987743	1035659740
A0A1D8PQA2	A0A1D8PQA2	0.789852	0.00017816	0.337723	0.00200167	7.94e-05	0.119342	0.00309451	FALSE	-0.0511	0.713	0.671	-0.187	-0.312	-0.95	-1.03	Linker nucleoporin	NUP82 orf19.13188 CAALFM_C603900WA	3207224726	2192075781	1748040863	2410380534	3558976704	1556672004	4208873204	3705120772	2121596372	1081968028	1203029078	1452356149	1504157193	1519289023	1445607985	1582268859	1884140756	2018614235
A0A1D8PJR2	A0A1D8PJR2	0.151932	0.283959	0.00069743	0.00152211	0.0536643	0.000244935	8.32e-05	FALSE	-0.185	0.48	0.669	0.529	0.597	-0.136	-0.258	Gtt11p	GTT11 orf19.14209 CAALFM_C303720WA	6276926651	4918537471	4254224385	4875411618	4856486577	4036983928	5621420932	3872310482	2454760761	2899256622	2248838180	3111386526	3466834119	3513757351	3146232214	2631662662	1988559032	2454953049
Q5AK62	Q5AK62	0.0490713	0.00848986	0.412984	0.000643263	0.00175808	0.141122	0.000553041	FALSE	0.321	0.651	0.663	-0.126	-0.232	-0.456	-0.574	Virulence protein SSD1	SSD1 CAALFM_C504730CA CaO19.11441 CaO19.3959	10368777768	7827058324	6117240568	10155566103	7857238458	6503610381	14316576491	10615304844	7453304098	3817428760	4018252085	5062370981	5290361848	5214960805	5285028420	4727700163	3534514742	5687293335
Q5AQ76	Q5AQ76	2.19e-08	0.0284134	2.33e-06	3.03e-05	0.0102651	5.71e-06	4.98e-06	FALSE	1.04	0.558	0.661	-0.707	-0.653	-0.225	-0.274	Protein transport protein SEC24	SEC24 CAALFM_C108740CA CaO19.12194 CaO19.4732	6226096208	4175525637	3361407246	4296515227	4523240160	3364012844	10607909058	7968948111	5651051009	2453272696	2076795779	2696582292	2835582409	2866498210	2741990504	2091263253	2046323626	2102051668
A0A1D8PPB1	A0A1D8PPB1	9.97e-05	0.000841521	6.47e-06	0.0204915	2.63e-05	1.98e-05	0.000134719	FALSE	0.682	0.331	0.661	-0.887	-0.8	-0.537	-0.779	Ardp	ARD orf19.6322 CAALFM_C600150WA	1757899032	1391870903	975150940	1343520253	1377903722	899506691	3648372104	2640952674	1837957804	670336778	684682368	817418044	961200424	966411164	979490124	1122222856	775649459	806432352
A0A1D8PIH3	A0A1D8PIH3	6.56e-08	0.0157156	0.000126107	0.0352082	0.0429208	7.36e-05	0.0229862	FALSE	2.67	0.603	0.661	-1.36	-1.43	0.711	0.576	Protein BIG1	ABG1 orf19.9165 CAALFM_C209390WA	276465732	159552392	148125113	207357536	176302308	175847930	762240828	554965662	4.28458e+08	75997691	85693406	157768576	148747256	9.41753e+07	142552474	NA	49673792	6.26001e+07
Q5A322	Q5A322	0.44611	0.183597	0.626253	0.908381	0.0418715	0.0129783	0.186214	FALSE	0.371	-0.0555	0.658	0.236	1.35	0.662	1.06	U4/U6-U5 snRNP complex subunit	PRP8 orf19.13800 CAALFM_CR08660WA	244592145	7.35983e+08	1.31624e+08	112705651	1.12817e+08	1.7605e+07	116267995	124433350	139899337	191791457	139230334	140245648	138072337	124474382	139746836	64256861	63471354	37521527
Q59VX8	Q59VX8	0.0138916	0.00029812	0.000223159	0.0188238	0.000301074	0.00172821	0.0023024	FALSE	0.495	0.468	0.655	-0.868	-0.68	-0.841	-0.84	Septation protein 7 (Seventh homolog of septin 1)	SEP7 SHS1 CAALFM_C102230WA CaO19.11164 CaO19.3680	2008312913	1245601326	1508422834	1507950116	1261278615	1123800099	4029145466	2843812913	1907226648	732396514	834379584	9.82843e+08	857055885	988394191	1038726832	1373947330	8.76486e+08	1060533449
Q5A7M1	Q5A7M1	0.579632	0.0546537	0.244751	0.169078	0.00328812	0.192339	0.0161069	FALSE	0.135	0.345	0.651	-0.289	-0.326	-0.499	-0.842	ADP-ribosylation factor GTPase-activating protein	GLO3 orf19.12900 CAALFM_C300240CA	3100114363	2253266827	1792199979	2469822222	2731481136	1678152175	4448627648	3360432864	2320435432	985912916	929269939	2192550392	1334933696	2439342211	1847430035	1946838904	1343142024	1639260057
Q5AA13	Q5AA13	0.216335	0.0262164	0.0102868	0.427832	0.0428825	0.837006	0.00515332	FALSE	0.254	0.16	0.65	-0.581	-0.0411	-0.488	-0.437	Gim5p	GIM5 orf19.10008 CAALFM_C105810WA	589340064	428602484	420112023	375020177	3.37088e+08	228557982	620946117	569342339	4.6013e+08	240506551	2.94278e+08	241123023	281932979	256568046	311665494	237493142	3.06679e+08	2.15442e+08
Q59QH2	Q59QH2	1.06e-07	0.0615685	2.91e-08	0.0075509	0.00261877	5.33e-08	0.000861053	TRUE	-1.53	0.481	0.65	1.7	1.62	-0.313	-0.563	Csh1p	CSH1 orf19.4477 CAALFM_C104020CA	408977312	357659680	278475776	424681440	374339232	253451024	150781536	129755512	101478080	170156128	185524384	207246288	290775552	250899088	221284752	239374208	181775264	179673568
Q5ADP7	Q5ADP7	1.03e-05	0.0257872	0.00989996	0.241875	0.0433171	0.0282495	0.0617589	FALSE	2.14	0.39	0.648	-0.951	-0.78	0.795	0.709	Fesur1p	FESUR1 orf19.14086 CAALFM_C307060WA	785210399	632484510	410149282	6.09614e+08	453464817	432303003	1381041304	1174074996	895737757	291773552	306552271	3.67859e+08	333269828	335517786	517401233	113555584	2.68112e+08	9.17898e+07
A0A1D8PQH5	A0A1D8PQH5	0.177653	2.92e-09	6.05e-08	0.000867149	1.27e-09	1.96e-07	3.11e-05	TRUE	0.152	0.452	0.647	-1.11	-1.01	-1.41	-1.51	Superoxide dismutase (EC 1.15.1.1)	SOD3 orf19.7111.2 CAALFM_C700110WA	30640391895	22351043829	18671800748	22156948643	23569002122	16598711429	74437511074	54448677711	36432575083	12593057828	10867909530	15107124744	15270374212	16334973649	14774665942	30413925465	22021164800	26281384444
A0A1D8PEG3	A0A1D8PEG3	0.0979712	0.00121883	0.000159897	0.493531	0.000110528	0.000291626	0.0373958	FALSE	0.493	0.196	0.64	-1.42	-1.33	-1.12	-1.48	Kexin	KEX2 orf19.12219 CAALFM_C108990CA	280146757	2.04306e+08	2.1879e+08	205687762	288055117	146730499	912663660	745144571	413843218	92182790	159751692	139581087	175449891	150232114	239073134	373161568	2.06654e+08	214005866
A0A1D8PRY4	A0A1D8PRY4	2.04e-09	9.98e-06	0.000623159	0.0283559	0.000159057	0.00110759	0.000675137	FALSE	2	0.36	0.64	-0.646	-0.603	0.99	0.754	Cwh43p	CWH43 orf19.10735 CAALFM_CR01290CA	1217769304	930643898	648986040	9.71486e+08	8.28465e+08	6.98627e+08	2083746866	1487399163	1169490848	458893170	446120660	589173170	616151555	6.79237e+08	6.91679e+08	192360034	259389269	187007561
A0A1D8PDU3	A0A1D8PDU3	0.0186391	9.57e-06	0.945985	0.0012818	7.11e-07	0.53725	0.000139316	FALSE	-0.327	0.494	0.638	-0.00848	-0.0778	-0.83	-1.04	40S ribosomal protein S23B	RPS23A orf19.6253 CAALFM_C106580WA	12415068042	8787902077	5837159935	9975865777	9382705971	6580270090	14061887423	10356988381	7234410421	4657652540	4060261141	5548182275	5887975706	7012431079	5812892687	8079483753	6015803492	7003583947
Q59SI4	Q59SI4	0.00896886	1.16e-07	6.73e-08	0.00372169	3.89e-08	4.62e-08	0.0119807	TRUE	0.67	0.768	0.638	2.28	2.35	2.18	2.38	Nmd5p	NMD5 orf19.11665 CAALFM_C400540CA	671601021	526854467	345467102	553731120	322657093	1.7605e+07	137340484	1.16762e+08	81741427	296914107	246609079	275328241	263574873	262725143	281825955	4.48846e+07	27220436	43572982
Q5A2K0	Q5A2K0	0.0242578	0.147518	0.0223438	0.00314663	0.0150968	0.0495913	0.0773832	FALSE	0.826	1.16	0.623	0.84	0.703	0.501	0.906	Stress response protein NST1	NST1 CAALFM_C207740WA CaO19.2208 CaO19.9753	135870592	5.52845e+07	77202866	1.09053e+08	120498609	1.7605e+07	6.61375e+07	6.82188e+07	4.19409e+07	50118780	3.0025e+07	6.54716e+07	2.62326e+07	38294148	6.21201e+07	17938204	1.41911e+07	2.18267e+07
Q5ADN1	Q5ADN1	0.000741701	0.016855	0.139486	0.00708216	0.0255838	0.184515	0.00649457	FALSE	0.832	0.61	0.619	0.303	0.27	0.525	0.484	Protein phosphatase 2A structural subunit	TPD3 orf19.14102 CAALFM_C306910CA	5374335573	4186713710	3138453726	4428575200	4188627433	3414920230	5171895948	3517299718	3115017203	2209068259	2032158100	2698627799	2545452196	2767040037	2752562380	820097413	1499150847	1336174556
A0A1D8PKQ6	A0A1D8PKQ6	0.000303975	0.00494246	0.981496	0.180427	0.0134919	0.963783	0.0790657	FALSE	1.56	0.46	0.618	-0.0077	-0.0151	1.09	0.922	Serine/threonine protein kinase	FUN31 orf19.7451 CAALFM_C306620WA	193337747	1.93323e+08	1.3956e+08	187175549	160196007	1.7605e+07	146587332	2.33223e+08	221573017	9.98169e+07	78054168	114984310	112805664	134279190	122466736	24933446	5.62022e+07	34816544
A0A1D8PHR5	A0A1D8PHR5	2.6e-08	5.22e-05	5.27e-11	0.323294	0.0103867	4.97e-11	0.00167981	TRUE	-1.77	0.163	0.617	2.84	2.85	0.912	0.47	Pst1p	PST1 orf19.2241 CAALFM_C206870CA	13170056120	9033983141	6873096925	9562106608	10581848212	6598098718	2230127882	1416284918	9.64095e+08	5174266092	4377422288	6220267544	7967533104	9451283448	6880810100	3065875646	2109281121	3036844416
Q5AAS1	Q5AAS1	2.63e-05	0.715843	0.119183	0.00108082	0.7099	0.070466	0.00197084	FALSE	0.993	0.665	0.615	-0.269	-0.317	0.0601	0.0615	[RNA-polymerase]-subunit kinase (EC 2.7.11.23)	KIN28 orf19.13619 CAALFM_C106710WA	439963163	386147008	321762105	388957662	340776186	381830311	723907373	505396206	406577298	256898679	167385617	219767007	220782528	241582194	2.59358e+08	138936578	129050129	171936971
Q59P94	Q59P94	1.96e-05	1.04e-05	0.535843	0.323789	2.67e-05	0.301224	0.229487	FALSE	3.09	-0.5	0.615	-0.311	0.525	3.28	3	Mitofusin	FZO1 orf19.8998 CAALFM_C404260CA	1.97698e+08	2.13358e+08	1.42334e+08	1.71024e+08	7.5175e+07	6.87851e+07	288417607	1.06856e+08	9.19862e+07	9.91497e+07	102426148	1.02241e+08	1.22869e+08	128168772	173035047	3.55632e+06	1.54727e+07	NA
A0A1D8PI78	A0A1D8PI78	0.625297	1.81e-05	0.00253467	0.00659235	3.09e-05	0.00279711	0.0112511	FALSE	0.105	0.67	0.613	-0.771	-0.761	-1.34	-1.27	Mitochondrial import inner membrane translocase subunit TIM22	TIM22 CAALFM_C208310WA orf19.1352	222957030	195926133	189782337	213429701	229559100	138635244	522423872	402421601	269957641	96640480	136168680	109296557	94517506	153119804	126857332	231736508	181668561	177292358
A0A1D8PP08	A0A1D8PP08	0.167373	0.795383	0.417198	0.062079	0.469146	0.53842	0.0133772	FALSE	0.315	0.438	0.611	0.181	0.136	0.0571	-0.161	Methionine--tRNA ligase (EC 6.1.1.10)	MSM1 orf19.11432 CAALFM_C504650CA	2.71297e+08	200458548	186720988	208912565	193792784	230311988	230332236	203757142	229400666	147373424	92117935	130256232	181746054	155666452	144296522	1.07606e+08	89229171	95355936
A0A1D8PFB0	A0A1D8PFB0	0.0255799	0.732329	0.88045	0.0657458	0.0624416	0.903616	0.559953	FALSE	2.55	2.04	0.61	-0.157	0.126	0.357	2.07	ATP-binding cassette long-chain fatty acid transporter	PXA2 orf19.12720 CAALFM_C112100CA	159880632	435445484	3.30659e+08	432110610	1.41561e+08	1.7605e+07	326590330	446350152	171002991	104405144	75346872	510702929	82820456	9642594	209410784	66248095	32071890	9467612
Q5A473	Q5A473	0.217339	0.000370694	0.00740156	0.0135777	2.89e-05	0.0136887	0.000454903	FALSE	0.173	0.378	0.61	-0.419	-0.378	-0.624	-0.814	Gvp36p	GVP36 orf19.8821 CAALFM_C405550CA	5903610300	3695625361	3546552895	4210670866	4270321664	3304343981	8466200709	6552391753	4304041966	2086662506	2131736756	3039378962	3106436128	3281530580	2890548283	3221554503	3160195783	2677051400
A0A1D8PPW6	A0A1D8PPW6	0.100626	0.11856	0.291292	0.25323	0.142889	0.0886621	0.0612323	FALSE	0.526	0.356	0.609	0.328	0.547	0.497	0.464	60S ribosome subunit biogenesis protein NIP7	NIP7 orf19.10982 CAALFM_C602360WA	413272976	354683376	1.85433e+08	327248870	192807688	228648876	261693340	267452450	175207923	187552058	215595202	117771768	193510022	153378184	252270316	88102974	73584236	1.03728e+08
Q5ALV9	Q5ALV9	0.000706417	0.0170372	0.286212	0.619538	0.137788	0.0675747	0.454944	FALSE	3.43	0.403	0.609	-0.879	-1.57	2.15	1.25	Cytochrome c oxidase subunit (Cytochrome c oxidase polypeptide VIa)	COX13 orf19.9042 CAALFM_C201590WA	1737972332	516898329	7.68903e+08	3522359197	1791038364	1.7605e+07	3881639794	3348093612	1964077080	353954503	592796170	575625044	1036312486	1186511472	934954969	230453015	428365113	33810730
A0A1D8PLY1	A0A1D8PLY1	0.527049	0.000447251	0.416087	0.000312643	0.00541632	0.835983	0.0292931	FALSE	-0.162	1.19	0.607	0.209	-0.0527	-1.14	-0.822	Exosome non-catalytic core subunit	RRP42 orf19.12506 CAALFM_C403840CA	121103667	153431352	117645205	147587270	153503807	1.39363e+08	163265204	153931864	136594646	81191706	65058983	72746862	70449695	5.72778e+07	72042554	1.35155e+08	89977300	64684780
A0A1D8PPC9	A0A1D8PPC9	1.04e-05	9.21e-06	0.152245	0.172263	2.45e-05	0.101168	0.0393872	FALSE	1.79	0.384	0.607	0.404	0.469	1.81	1.65	Ferroxidase	FET34 orf19.11691 CAALFM_C600440CA	478023692	406148542	318289215	426604019	403436095	1.7605e+07	333874720	333981547	294370625	205506754	202439290	261176194	265551836	277460568	300923438	41268012	85887526	36795534
Q5A3P4	Q5A3P4	0.00472956	1.02e-05	0.0625994	0.205938	1.46e-06	0.69738	0.000855543	FALSE	-0.481	0.19	0.606	-0.29	-0.0569	-0.961	-1.14	Tryptophan--tRNA ligase (EC 6.1.1.2) (Tryptophanyl-tRNA synthetase)	WRS1 orf19.12691 CAALFM_C112380CA	2453097318	1413753301	1027758032	1522921805	1294036171	9.32665e+08	2270359375	2076948365	1197398086	847079152	792457756	936042976	1093510132	1146125418	1075166125	1528281423	1172337821	1401488197
A0A1D8PIF8	A0A1D8PIF8	0.179282	2.34e-05	0.996829	0.0002878	4.88e-06	0.913937	6.1e-05	FALSE	-0.152	0.514	0.606	0.000434	-0.0118	-0.665	-0.769	Leu42p	LEU42 orf19.8955 CAALFM_C209750WA	5984055950	4667826775	3583939971	4720026349	5155455208	3533523596	7107002087	5758165714	3528218826	2504926279	2391482262	2945846932	3178751751	3131347224	3228317226	3696581540	2712213450	3228284614
A0A1D8PNQ6	A0A1D8PNQ6	0.0976863	2.22e-06	0.430587	0.000161901	5.69e-07	0.161248	9.68e-05	FALSE	-0.199	0.572	0.604	-0.091	-0.166	-0.862	-0.969	40S ribosomal protein S25	RPS25B orf19.6663 CAALFM_C503540CA	16035451196	12727478010	9389586986	14465911669	14056244470	9220526831	21662122378	16473820466	10669402363	6635080322	6491512981	7865268668	8209302028	8030207267	9414802124	10757170545	8496138510	10306613867
Q5AH07	Q5AH07	1.03e-06	0.0385601	7.7e-05	0.681336	0.12543	0.000948055	0.0298109	FALSE	2.05	0.104	0.603	-1.37	-1.04	0.569	0.406	Nuc2p	NUC2 orf19.13884 CAALFM_C701900WA	2166869912	1480154722	1291483197	1348656549	1448540036	884003123	5023663382	4025071612	2504175227	831730604	778560548	1134252093	1288507555	1193477228	983799259	4.1726e+08	7.89313e+08	355267470
A0A1D8PTF1	A0A1D8PTF1	0.0648803	0.151475	0.0157313	0.452526	0.00344008	0.00700905	0.0332177	FALSE	0.512	0.197	0.603	-0.702	-0.806	-0.387	-0.898	Emp46p	EMP46 orf19.8350 CAALFM_CR07180WA	503717956	292800470	282837367	400116453	4.05662e+08	2.67454e+08	885329485	7.29346e+08	4.86229e+08	230749763	175958732	1.82004e+08	218788092	345521068	414759767	226571862	3.88017e+08	201578410
Q5A8I8	Q5A8I8	0.000569129	5.3e-08	2.84e-05	0.98025	3.06e-08	0.00495811	0.00636942	FALSE	-0.831	-0.00472	0.601	-1.14	-0.624	-1.97	-2.06	Induced during hyphae development protein 1 (GPI-anchored protein 36)	IHD1 PGA36 CAALFM_C603850CA CaO19.13183 CaO19.5760	258261204	137646520	127132714	121924274	127831722	82870467	352500144	325615045	203036266	85351032	7.94186e+07	118698248	98337456	123201336	117200992	395978384	204142192	265711450
O74198	O74198	0.123482	1.3e-07	5.92e-07	0.0143832	1.51e-08	5.53e-07	0.000433209	TRUE	0.215	0.366	0.6	-1.13	-1.13	-1.28	-1.52	Sterol 24-C-methyltransferase (SCMT) (SMT) (EC 2.1.1.41) (Delta(24)-sterol C-methyltransferase) (Ergosterol biosynthesis protein 6)	ERG6 CAALFM_C302150CA CaO19.1631 CaO19.9199	5693463892	4113050165	3423238181	4788018878	4795399788	2962418455	14487970224	11224779350	7344348905	2183060082	2229708990	2938178059	2928684952	3448603300	3425309580	5679461600	4023188801	5471190554
A0A1D8PFK5	A0A1D8PFK5	1.47e-07	6.84e-05	0.0545833	0.0665771	0.00014435	0.229669	0.0058703	FALSE	1.79	0.368	0.6	-0.388	-0.232	1.03	0.955	Chitin synthase (EC 2.4.1.16)	CHS3 CAALFM_C113110CA	560618499	487970676	3.3095e+08	3.48593e+08	4.755e+08	330982223	713362299	576531643	501896706	2.78382e+08	2.54234e+08	2.28233e+08	307229985	2.77168e+08	326615222	107700954	6.91004e+07	110476644
A0A1D8PSV5	A0A1D8PSV5	0.524783	1.94e-06	0.23187	4.06e-05	4.67e-07	0.0256268	6.22e-05	FALSE	-0.0692	0.624	0.598	-0.133	-0.265	-0.826	-0.932	40S ribosomal protein S3	RPS3 CAALFM_CR04810WA orf19.6312	54479153084	41433990642	30693912538	48629039673	44063271397	35652420229	76404203742	60331272918	36694452544	23844024599	18813694798	27661905515	27591737902	28514308204	28887493352	35532960709	27134737778	33133844096
Q5ACY8	Q5ACY8	9.89e-05	0.549956	8.62e-05	0.600525	0.339468	1.72e-06	0.00374255	TRUE	-0.923	-0.0919	0.596	0.936	1.35	0.105	-0.17	4a-hydroxytetrahydrobiopterin dehydratase (EC 4.2.1.96)	PHHB orf19.9626 CAALFM_C200480CA	1257999818	970210502	7.51307e+08	772036371	906518643	464715568	611396922	460318123	277508552	617870092	5.34971e+08	498950153	7.72868e+08	8.39226e+08	660820870	5.2879e+08	396368969	415063430
Q5AAU5	Q5AAU5	0.0356612	0.452812	0.000311057	0.00641959	0.812505	8.55e-05	0.0118551	FALSE	-0.479	0.66	0.596	0.98	1.13	-0.159	0.0498	Cell wall acid trehalase ATC1 (EC 3.2.1.28) (Alpha,alpha-trehalase) (Alpha,alpha-trehalose glucohydrolase)	ATC1 ATH1 CAALFM_C106940CA CaO19.13595 CaO19.6214	676525304	423493525	481518166	514156388	405753154	409449654	300711758	275698012	225505796	319019193	2.42673e+08	320254082	2.61977e+08	296908725	302941764	296647592	140808214	1.98369e+08
A0A1D8PR83	A0A1D8PR83	1.39e-05	0.0211131	0.178081	0.000106559	0.0321038	0.377456	0.006142	FALSE	1.2	0.984	0.595	0.261	-0.168	0.479	0.439	Adenylate cyclase (EC 4.6.1.1) (ATP pyrophosphate-lyase) (Adenylyl cyclase)	CYR1 orf19.12615 CAALFM_C703070CA	7.45165e+08	5.67283e+08	3.80783e+08	6.26824e+08	8.49376e+08	6.18495e+08	1036214270	8.0324e+08	386039153	343434677	2.25523e+08	374810770	314333316	420967419	350028427	163424970	1.45311e+08	1.81899e+08
Q59N42	Q59N42	0.330845	8.59e-07	0.00682779	0.000953925	3.6e-08	0.00108702	5.36e-05	FALSE	-0.104	0.432	0.593	-0.329	-0.425	-0.865	-1.12	Serine/threonine-protein phosphatase (EC 3.1.3.16)	GLC7 orf19.13664 CAALFM_CR07650WA	3439290143	2314349311	1886424827	2659556966	2982669509	1937001307	4842111837	3908239368	2702613210	1405711682	1210751451	1596194435	1926770744	1989372909	1777159256	2161262078	2022420167	2377899825
A0A1D8PD57	A0A1D8PD57	0.000185183	0.101995	0.0425705	0.310639	0.449674	0.0480317	0.0555045	FALSE	1.42	0.298	0.591	-0.631	-0.613	0.495	0.22	Geranylgeranyl transferase type-2 subunit alpha (EC 2.5.1.60) (Geranylgeranyl transferase type II subunit alpha)	BET4 orf19.8641 CAALFM_C104070CA	372320117	202796873	205889321	275009235	195218584	233441780	645607964	502142446	241425554	1.4534e+08	113388721	171435520	211166376	195049213	178410407	54542492	103028737	117951041
Q59X23	Q59X23	1.77e-11	2.24e-09	0.687359	1.86e-05	6.71e-10	0.600927	0.000145093	TRUE	2.21	0.724	0.59	0.0469	0.0611	1.54	1.69	Dolichyl-phosphate-mannose--protein mannosyltransferase 4 (Protein mannosyltransferase 4) (EC 2.4.1.109)	PMT4 CAALFM_C206100WA CaO19.11590 CaO19.4109	2613582408	2143671774	1495131047	2019717724	2254373722	1495709797	3052339629	2196265026	1548713850	1189154479	983698603	1303912925	1056377054	1250742462	1244292434	239209385	278387252	2.55029e+08
Q5AJU7	Q5AJU7	0.0295546	0.021469	0.888227	0.762058	0.00224125	0.169861	0.0154797	FALSE	-0.518	0.066	0.589	0.0306	0.309	-0.553	-0.798	AP-1-like transcription factor CAP1	CAP1 CAALFM_C302220WA CaO19.1623 CaO19.9191	832945722	599970994	547779660	540001319	575170411	413430432	526450330	802018750	4.7966e+08	312257900	374627077	426955452	537742470	499683948	453548690	566355744	3.55544e+08	482901296
A0A1D8PEV5	A0A1D8PEV5	5.92e-10	2.91e-08	0.694846	0.000762992	2.07e-08	0.681549	0.00131711	TRUE	2.18	0.628	0.587	0.0587	0.0614	1.62	1.66	Phosphatidylinositol-3-phosphatase	SAC1 orf19.12329 CAALFM_C109990WA	1615649281	1192412343	796883601	1145005230	1245312500	8.96461e+08	1538514105	1209989776	1021451106	5.71109e+08	5.64796e+08	8.72237e+08	6.85417e+08	759703994	723918874	1.52455e+08	167427812	1.29704e+08
Q59XP0	Q59XP0	0.135635	0.319754	0.342919	0.124669	0.769298	0.808965	0.124091	FALSE	0.567	0.585	0.586	-0.351	-0.0882	-0.369	-0.107	Protein transport protein SEC9	SEC9 CAALFM_C601100WA CaO19.117 CaO19.7764	189618993	99951226	95808835	8.04898e+07	1.56624e+08	1.7605e+07	122017472	184084155	136665103	62364578	5.81104e+07	92076980	7.87331e+07	67290768	53599179	86733114	56341561	31620929
A0A1D8PKB9	A0A1D8PKB9	0.0342472	2.26e-08	0.000676192	0.000460865	5.4e-09	0.00130792	2.28e-05	TRUE	-0.221	0.428	0.586	-0.41	-0.378	-1.06	-1.18	Branched-chain-amino-acid aminotransferase (EC 2.6.1.42)	BAT22 orf19.6994 CAALFM_C305590CA	8405705136	5811279740	4507118544	6246579138	5994823074	4605830593	11692760556	8943479665	6496584463	3600543489	2983793554	3761283452	4065429178	4181223954	4531732287	5945139269	4855211450	6096717292
Q5A863	Q5A863	0.00809073	0.00520209	6.39e-06	0.553012	5.75e-06	2.21e-06	0.0276442	FALSE	0.733	-0.144	0.584	-1.66	-1.83	-0.786	-1.68	tRNA (guanine(26)-N(2))-dimethyltransferase (EC 2.1.1.216)	TRM1 orf19.10775 CAALFM_CR00900WA	201452480	98682441	81914709	1.24334e+08	167382242	9.23391e+07	694349537	424128660	349181931	63699050	62040272	75917086	159707354	132562232	133440494	1.10926e+08	158408563	208290277
Q5AJZ3	Q5AJZ3	0.0330016	0.238204	0.972522	0.0031372	0.376363	0.934338	0.192781	FALSE	1.01	1.52	0.583	-0.0149	-0.0357	-0.525	0.389	Alkyl transferase (EC 2.5.1.-)	RER2 orf19.11511 CAALFM_C505330CA	126643748	101795738	92905193	94577487	97056404	1.7605e+07	133741563	140095322	96901783	101442427	39010047	55931620	71853975	30073912	22471988	NA	4.13803e+07	4.15972e+07
Q59ZY9	Q59ZY9	0.808607	0.314092	0.885065	0.526086	0.939461	0.432864	0.276801	FALSE	0.126	-0.333	0.58	0.0754	0.414	0.535	-0.0396	Cytoplasmic tRNA 2-thiolation protein 2	NCS2 CTU2 CAALFM_CR03550WA CaO19.11877 CaO19.4399	40618204	34782909	3.47073e+07	41719500	43417499	1.7605e+07	26391367	63189814	17504620	30265464	16363457	NA	37428588	64575586	18294492	13468464	NA	16531420
Q5AKW2	Q5AKW2	0.00240242	0.940005	0.431685	0.000429706	0.861198	0.628894	0.000646932	FALSE	0.489	0.607	0.578	0.107	0.0654	-0.0101	-0.0236	Myosin 2	MYO2 orf19.12482 CAALFM_C113780WA	2927614298	2195402069	1676485709	2485934003	2350519886	1684232112	3009543213	2683054268	1639223491	1345843899	989118699	1509644234	1495756395	1429987928	1418192180	1098582479	700393925	1016808442
Q5AI28	Q5AI28	0.301999	0.38414	0.0763788	0.103747	0.0453949	0.924608	0.241956	FALSE	-0.502	0.816	0.573	0.897	0.0452	-0.421	-1.03	Histone acetyltransferase	NGG1 orf19.10541 CAALFM_C103290WA	NA	42209689	25452314	90476380	101933192	1.7605e+07	95903906	20952388	35379588	17375482	30807557	19558222	46995584	31266358	37104112	49954252	24284460	27253100
Q5AF56	Q5AF56	0.116216	0.0805758	0.523076	0.662497	0.0962577	0.625641	0.702284	FALSE	2.45	0.653	0.572	0.96	0.731	2.76	2.61	Transcriptional regulator ADR1	ADR1 CAALFM_C402500CA CaO19.10266 CaO19.2752	3.10711e+08	217280947	1.36458e+08	1.97514e+08	2.71897e+08	2.31184e+08	2.13147e+08	140509011	94688248	129635341	9.88161e+07	136026268	1.46192e+08	148808610	159680512	344096	8.94827e+07	9.1548e+07
A0A1D8PG45	A0A1D8PG45	0.0021281	0.241753	0.0172543	0.000127327	0.00371625	0.0463052	0.0271223	FALSE	0.867	1.21	0.569	0.623	0.504	0.282	0.802	Chromatin structure-remodeling complex protein RSC58	RSC58 orf19.9617 CAALFM_C200570WA	575037984	416910366	3.93411e+08	515451661	461800999	424671414	4.16567e+08	352127953	3.17133e+08	2.68976e+08	2.18389e+08	305281167	150010891	211466507	281395640	78164206	112044686	143231080
Q59MU3	Q59MU3	5.79e-05	1.5e-07	1.94e-06	2.75e-06	8.32e-05	2.48e-06	0.00331718	TRUE	0.906	1.2	0.564	-1.24	-1.21	-1.54	-0.873	Phenylpyruvate decarboxylase	ARO10 orf19.9405 CAALFM_CR06860CA	2293653713	1523352739	1317614503	1636044539	1584896429	1407781383	5619483011	4491749181	3210424777	8.72329e+08	8.40384e+08	1207867295	7.90744e+08	622054416	661222854	1698917148	1064603909	1114723976
Q59VZ0	Q59VZ0	3.81e-08	0.00331834	0.000838762	0.00933822	0.000828303	0.00224129	0.0139896	FALSE	2.16	0.603	0.562	-0.848	-0.747	0.707	0.849	Hgt2p	HGT2 orf19.11152 CAALFM_C102110CA	3316825204	2258316770	1496424157	2141203032	2529140222	1406155312	5786438832	4242776454	3038266512	1250819481	1125487767	1536515084	1363851251	1336922756	1297335501	575837628	664242639	358720830
A0A1D8PHJ3	A0A1D8PHJ3	0.00200537	0.291853	0.365471	0.1005	0.427911	0.406714	0.0526489	FALSE	1	0.465	0.56	-0.247	-0.226	0.289	0.216	Cytochrome c oxidase subunit 8, mitochondrial (Cytochrome c oxidase polypeptide VIII)	COX8 orf19.5213.1 CAALFM_C205920CA	2078375552	1467413056	1202856672	1684199872	1472375360	1185532432	2996272611	2104951552	1309803040	951439936	672830530	1111623964	1049187948	1103181448	1051934142	642593060	836585484	313308385
A0A1D8PI26	A0A1D8PI26	0.702262	0.0385379	0.641438	0.00711548	0.250862	0.73885	0.0744304	FALSE	0.112	0.903	0.553	0.136	0.0975	-0.655	-0.343	Vrp1p	VRP1 orf19.9736 CAALFM_C207930CA	480885014	2.92559e+08	273252157	364914203	332015180	288111715	523881533	359076732	2.3483e+08	210745726	115512055	310659005	186174321	217120394	143696845	2.67211e+08	108312611	197840177
Q5AI15	Q5AI15	6.27e-06	8.43e-05	0.390341	0.0290313	0.000153799	0.143671	0.00410047	FALSE	1.13	0.392	0.553	0.143	0.25	0.882	0.828	Polyadenylate-binding protein, cytoplasmic and nuclear (PABP) (Poly(A)-binding protein) (Polyadenylate tail-binding protein)	PAB1 CAALFM_C103370WA CaO19.10555 CaO19.3037	29689814226	19295626618	17656468913	21093715693	23575592305	13637172222	27631812620	21737659266	14096341373	12916074642	10841548384	14209052605	14869652031	14481815214	15161312353	4438733624	6496933514	4570486969
A0A1D8PM29	A0A1D8PM29	0.00867146	0.00125445	0.00263429	0.0182238	0.00243877	0.00876043	0.0305838	FALSE	0.694	0.608	0.547	0.83	0.693	0.916	0.839	Exocyst complex component SEC15	SEC15 orf19.8994 CAALFM_C404290WA	1825886571	931932572	1065226108	1361745462	1471546059	1008670361	1398440404	676838287	638507069	850783914	601369899	705332153	744670208	700634915	1191330628	259003548	311518096	289560406
A0A1D8PHW4	A0A1D8PHW4	0.0781321	0.278578	0.0127454	0.0562417	0.043888	0.0416891	0.0228676	FALSE	-0.406	0.445	0.546	0.61	0.479	-0.241	-0.473	DNA replication licensing factor MCM3 (EC 3.6.4.12)	MCM3 orf19.9457 CAALFM_C207350WA	5.70688e+08	4.83728e+08	2.52405e+08	4.36392e+08	543772900	322837345	5.02299e+08	3.19624e+08	2.2557e+08	2.45074e+08	191814889	295662975	277099201	319519507	3.73593e+08	2.54154e+08	1.66129e+08	326425672
Q5AJB1	Q5AJB1	0.00494354	0.000604252	0.00889109	0.000344181	0.00015293	0.00782387	0.000100486	FALSE	0.337	0.475	0.543	-0.307	-0.314	-0.445	-0.519	V-type proton ATPase catalytic subunit A (V-ATPase subunit A) (EC 7.1.2.2)	TFP1 CAALFM_C301630WA CaO19.9249	21882675399	14727401010	11856934653	16916959213	17439092142	10993786149	29045828996	22668590521	15676501118	9312170429	8009674646	10294474369	11415413641	10613974309	10849557185	9800254898	8690357609	9838243294
Q5A044	Q5A044	2.91e-05	0.483144	0.0354122	0.000535562	0.480523	0.0772517	0.000239712	FALSE	0.672	0.494	0.541	-0.257	-0.211	-0.0796	-0.0801	MICOS complex subunit MIC60 (Mitofilin)	MIC60 FMP13 CAALFM_CR03530WA CaO19.11874 CaO19.4396	12163222744	8484468806	7528158275	8912444003	9159811703	7233110414	15394775287	12957665939	8495965267	5323973554	4905073878	5999880436	6326063373	5895147472	6173288230	4649136848	4162762317	3544901139
A0A1D8PD38	A0A1D8PD38	7e-05	0.484207	7.53e-06	0.553271	0.079194	0.00253815	0.00198262	FALSE	0.793	-0.0864	0.54	-0.981	-0.522	-0.102	-0.269	alpha-1,2-Mannosidase (EC 3.2.1.-)	MNS1 orf19.8638 CAALFM_C103730CA	1540025511	1207755078	893787187	795415673	1092238435	616576447	2440997308	2085240766	1361487281	7.29081e+08	664511082	693239356	748693890	984246557	947142556	684307761	5.91346e+08	5.38755e+08
Q5AI48	Q5AI48	0.53989	0.000408704	0.0378014	0.113644	0.000506784	0.0322493	0.158141	FALSE	-0.228	0.611	0.54	-0.831	-0.861	-1.67	-1.63	FAS1 domain-containing protein CaO19.3004	CAALFM_C103120WA CaO19.10522 CaO19.3004	165614277	8.53436e+07	7.32456e+07	1.38323e+08	1.27568e+08	52318639	195385424	225046850	1.98725e+08	5.64725e+07	3.68028e+07	1.00598e+08	84627416	79238565	4.20296e+07	110269206	1.5361e+08	135456774
Q5APB4	Q5APB4	0.000696194	0.629393	0.399774	0.000340558	0.00389153	0.0783588	0.0148761	FALSE	0.837	0.91	0.537	0.168	0.367	0.0953	0.667	Transcription factor TFIIE subunit	TFA1 orf19.12314 CAALFM_C109860CA	130929232	101700594	73175104	106274886	85021086	1.7605e+07	106331748	87921832	68376165	60744740	52368156	62322112	35271360	39506300	63549651	27776579	30751703	21472856
Q5AI35	Q5AI35	0.192696	0.00101251	0.163322	0.00123713	0.0181538	0.0399885	0.0969465	FALSE	0.413	1.22	0.537	-0.444	-0.684	-1.25	-0.808	Spp1p	SPP1 orf19.10536 CAALFM_C103250CA	953041364	768655680	6.40386e+08	680483392	7.88587e+08	1204428544	1488894752	1796161920	1023099136	426662850	402384200	555309729	280263358	361121446	551871113	731914368	406687710	636726976
A0A1D8PNV9	A0A1D8PNV9	5.11e-08	4.3e-06	0.399997	0.0302838	4.98e-06	0.383653	0.0268558	FALSE	2.29	0.523	0.537	-0.188	-0.195	1.57	1.55	Phosphatidate cytidylyltransferase (EC 2.7.7.41)	CDS1 orf19.8866 CAALFM_C504100WA	784648576	643730196	468765780	667800365	619172543	486321116	1039509614	754000741	637985463	373364116	283850824	454385544	374661096	444847774	442469408	65174971	133992831	8.07098e+07
A0A1D8PG09	A0A1D8PG09	6.7e-05	0.00239362	0.00133344	0.0543119	0.000880481	0.0035747	0.053265	FALSE	-1.42	0.533	0.536	1.01	0.887	-0.939	-1.07	Stf2p	STF2 orf19.2107.1 CAALFM_C200250WA	1201306494	1003885988	780139139	1276230012	1049840877	7.65476e+08	730552876	687962417	4.16427e+08	628610112	517068748	590198922	748390035	7.47122e+08	659279256	1306040060	464643576	1079967807
A0A1D8PCC3	A0A1D8PCC3	0.00882208	0.342481	0.0705405	0.00128253	0.157103	0.0222835	0.00105609	FALSE	0.396	0.523	0.536	0.255	0.335	0.128	0.195	Transcriptional regulator	SIN3 orf19.13432 CAALFM_C100930CA	4798321210	4378498075	3468213327	3976945300	4305852862	3018531153	5103460178	3846294497	2604105828	2267672035	2302854145	2840832633	3026227166	2346251867	2669274566	1632811221	1372694190	1636386591
Q5A6R2	Q5A6R2	0.00232658	6.13e-06	0.289257	0.000593185	1.08e-06	0.165503	3.72e-05	FALSE	-0.335	0.399	0.536	0.0995	0.132	-0.635	-0.739	Bifunctional phosphoribosylaminoimidazolecarboxamide formyltransferase/IMP cyclohydrolase	ADE17 orf19.8122 CAALFM_CR04090CA	30682137404	23713823126	19328743193	24908254523	24139847114	18298004703	32395845362	24796455790	18717408349	13991849754	12368060795	16560648232	17358557958	17425619256	17277706523	17691746325	15148545214	18435675711
P0CY24	P0CY24	1.95e-06	0.014105	0.523515	6.33e-05	0.029507	0.286271	0.000822649	FALSE	0.971	0.703	0.53	0.0817	-0.138	0.35	0.303	Serine/threonine-protein kinase CST20 (EC 2.7.11.1)	CST20 HST20 STE20 CAALFM_C502340CA CaO19.11717 CaO19.4242	1634398729	1133376884	941641938	1317559032	1436693318	1219446667	1698625844	1616035795	1192546587	783826376	6.02399e+08	7.61953e+08	8.47632e+08	8.8556e+08	7.76424e+08	4.61601e+08	4.16771e+08	369414797
A0A1D8PK43	A0A1D8PK43	0.0814402	7.74e-05	0.00636972	8.21e-06	4.61e-05	0.0964236	5.44e-05	FALSE	-0.174	0.634	0.529	0.297	0.165	-0.511	-0.538	60S ribosomal protein L18	RPL18 RPL18B orf19.5982 CAALFM_C305100CA	22887147901	16861728373	12409877820	18969561551	19381584492	14347557998	22267446945	17404849172	12338597539	10450694633	8739904288	10835482390	10836680542	11561660220	12271349266	11671313989	8950953303	10748791424
A0A1D8PLT7	A0A1D8PLT7	0.36074	0.182196	0.357206	0.62955	0.212661	0.764964	0.516303	FALSE	-0.75	-0.392	0.529	-0.756	0.242	-1.11	-1.04	Dao2p	DAO2 orf19.10873 CAALFM_C403380CA	42788092	30098670	NA	46333037	4.16415e+06	1.7605e+07	66855082	12647581	37538485	1.79953e+07	16693082	25683840	9156843	44390995	23700654	17648277	3.44719e+07	40633380
A0A1D8PH71	A0A1D8PH71	0.159469	0.414204	0.0944114	0.0286931	0.0987716	0.211474	0.321893	FALSE	0.765	1.26	0.528	0.923	0.674	0.433	0.91	U5 snRNP GTPase	SNU114 orf19.7784 CAALFM_C204640CA	505903689	439197292	409777208	523223430	426421331	574121608	471722442	340397186	196559643	302094144	262089630	238010364	188297176	176645233	308364976	33913949	1.38006e+08	224920456
A0A1D8PS38	A0A1D8PS38	0.338445	0.00104849	0.335508	0.0512658	0.000427059	0.411391	0.0157002	FALSE	-0.188	0.403	0.52	-0.189	-0.16	-0.78	-0.868	H(+)-transporting V1 sector ATPase subunit E	VMA4 CAALFM_CR01970CA	12385967586	5896297542	5204189292	9615870434	7150633190	4362040488	12351351957	9387193100	6436962773	4072613375	3673566594	5348254630	5119326469	5577238715	4943142906	5389288790	5814355689	5753617042
P0CY31	P0CY31	0.675283	0.0684951	0.775039	0.230063	0.00845436	0.909399	0.024563	FALSE	-0.0884	0.259	0.52	-0.0602	-0.0239	-0.408	-0.633	Ras-related protein SEC4	SEC4 CAALFM_CR01750CA Ca49C4.03c CaO19.10103 CaO19.2571	2734284666	1797645152	1276747218	1924477157	2289571483	1106008119	2728758184	1895763461	1794393590	1136389090	9.61401e+08	1208731170	1375893524	1640753774	1370855516	959531480	1557782729	1220663755
A0A1D8PFQ0	A0A1D8PFQ0	0.0071486	0.157028	0.79751	0.18596	0.344931	0.607738	0.122174	FALSE	0.991	0.438	0.518	-0.0823	-0.165	0.471	0.308	FG-nucleoporin	NUP49 orf19.12454 CAALFM_C113550CA	654662758	411147072	456263219	550179548	553423697	401321668	1028106252	592967919	399770252	247398180	395129474	265743442	262527444	373590290	545702986	133512035	246126486	154556616
A0A1D8PQG5	A0A1D8PQG5	0.148799	3.95e-05	0.321377	0.00485435	1.58e-05	0.131555	0.00516607	FALSE	-0.238	0.521	0.516	-0.16	-0.25	-0.92	-1	Sac7p	SAC7 orf19.7115 CAALFM_C700080CA	2114337794	1537975203	8.64735e+08	1701923638	1630485954	1021947428	2772987236	1943048528	1234426640	883909437	6.90783e+08	977647007	994872948	1007671999	1042049832	1457321754	1034318099	1184400868
A0A1D8PS48	A0A1D8PS48	0.103754	0.478608	0.805343	0.459069	0.563118	0.50275	0.0877225	FALSE	0.489	0.214	0.516	-0.0706	0.193	0.205	0.166	DNA replication licensing factor MCM6 (EC 3.6.4.12)	MCM6 orf19.10142 CAALFM_CR02110WA	742586027	595474150	453967358	652738848	623036140	238777601	720245081	6.36155e+08	4.12507e+08	361822304	264296484	445856231	378422848	396958807	451013462	144610167	2.66299e+08	290356315
A0A1D8PU33	A0A1D8PU33	0.000555767	0.00306203	0.234098	0.0526526	0.00286027	0.648093	0.212653	FALSE	1.75	0.834	0.514	0.49	0.184	1.41	1.42	SAGA histone acetyltransferase complex subunit	SPT7 orf19.7572 CAALFM_CR09980WA	1.11266e+08	103977446	87294209	1.03885e+08	1.77733e+08	1.7605e+07	1.33802e+08	7.90209e+07	9.17381e+07	1.19242e+08	3.93384e+07	4.58669e+07	8.91795e+07	5.11705e+07	6.72811e+07	1.25472e+07	1.2822e+07	2.57611e+07
Q5A4M7	Q5A4M7	0.00205684	2.54e-05	0.000993745	0.0987598	4.65e-05	0.000779211	0.0414422	FALSE	0.864	0.404	0.514	0.949	0.977	1.41	1.33	Protein kinase	PTK2 orf19.10918 CAALFM_C601710CA	453728427	317203097	2.64836e+08	285110556	362573183	290864094	239902615	1.88276e+08	155632173	238368176	1.46715e+08	2.32641e+08	203323342	237893976	291816011	6.14587e+07	3.66614e+07	8.46996e+07
Q59TS4	Q59TS4	0.39898	0.000128513	0.39066	0.00371778	9.37e-05	0.296465	0.00389579	FALSE	-0.129	0.517	0.514	-0.132	-0.161	-0.779	-0.805	Chorismate mutase (EC 5.4.99.5)	ARO7 orf19.8763 CAALFM_C111500CA	1299451492	828454290	6.76866e+08	9.16757e+08	975170166	7.25775e+08	1562320688	1184174946	775335418	539464115	4.89336e+08	588746127	645560495	643613124	5.79628e+08	543214902	7.35577e+08	768573329
Q5A2A7	Q5A2A7	0.0147398	1.45e-07	0.00357978	0.00432962	1.61e-07	0.0102136	0.00178857	FALSE	-0.366	0.447	0.506	-0.46	-0.39	-1.27	-1.26	Metalloendopeptidase	PRD1 orf19.8064 CAALFM_C105300CA	6298711088	4434830924	4140241422	4605705500	4876605343	3731517822	9304354978	7950449356	4953185049	3257193591	2675544513	2878301766	2952248082	3250984367	3751628013	6007689741	4072774146	5240445041
A0A1D8PJK2	A0A1D8PJK2	0.371689	0.0112966	0.0431641	0.821325	0.00817893	0.726449	0.0934488	FALSE	-0.258	-0.0643	0.503	-0.621	-0.0997	-0.815	-0.861	D-aminoacyl-tRNA deacylase (EC 3.1.1.96)	DTD2 orf19.7929 CAALFM_C303010CA	1548903420	1029920506	928462248	1153063716	1049183756	346490033	1636942748	1361132963	1151114047	554588558	707146252	824093877	800744522	964656073	675241845	1000631553	776757055	922678559
Q5ADX8	Q5ADX8	2.35e-05	6.99e-06	0.0721581	0.248355	1.32e-05	0.0905383	0.162881	FALSE	2.12	0.411	0.502	0.663	0.62	2.37	2.23	Wor4p	WOR4 orf19.14005 CAALFM_C307730WA	175670180	102606007	110952618	1.43882e+08	1.38363e+08	1.7605e+07	84093468	142061480	64904348	98112700	54231180	82130116	98477900	94106304	91628136	20814960	5.98971e+06	12504314
A0A1D8PL85	A0A1D8PL85	0.126337	7.96e-07	0.000250664	0.077445	4.19e-07	0.00206263	0.00378372	FALSE	-0.234	0.275	0.5	-0.702	-0.544	-1.21	-1.28	Aspartate aminotransferase (EC 2.6.1.1)	AAT22 orf19.12139 CAALFM_C401200CA	3932353314	3083343148	2269501281	2904683220	3160030360	1808010897	5926147896	5939000675	3409861779	1877494647	1564181256	2058367822	2203989095	2182304526	2121935566	3992623661	2491175394	3212194382
Q59KK0	Q59KK0	0.0006139	0.0487186	0.791182	0.0692438	0.000544719	0.282003	0.257162	FALSE	-1.85	-0.829	0.498	0.114	0.472	-0.91	-1.88	Kinase (EC 2.7.-.-)	KCS1 orf19.8622 CAALFM_CR05260CA	24622087	1.80165e+07	10454905	NA	9310080	1.7605e+07	NA	7473344	21249698	7.39144e+06	10821793	12787794	23967157	24698882	19040112	NA	28046796	35096440
P87220	P87220	1.81e-08	6.13e-06	0.178881	0.00963292	1.27e-05	0.122092	0.00619213	FALSE	1.76	0.461	0.495	-0.218	-0.253	1.08	1.01	V-type proton ATPase subunit D (V-ATPase subunit D) (Vacuolar proton pump subunit D)	VMA8 CAALFM_C406400CA CaO19.10413 CaO19.2895	1750801273	1274413265	1154781583	1528773058	1450619247	1047328319	2451764094	1901074292	1316904742	907707666	650981152	9.66896e+08	1006674881	1061641784	907178500	2.36341e+08	298701764	366451695
Q5ANA1	Q5ANA1	0.00460374	3.41e-07	0.882801	7.9e-05	1.63e-07	0.246949	0.000192284	FALSE	-0.332	0.543	0.494	-0.0148	-0.119	-0.89	-0.946	60S ribosomal protein L8-B	RPL8B RPL81 orf19.6002 CAALFM_C305240CA	48865164507	34919105317	27073251638	40116827028	39635989150	30222098150	62255761218	45595210521	29343260024	22626631588	18735926830	24208914122	24015536940	26149702784	26952548692	32316933163	26221211314	32083965748
A0A1D8PDE3	A0A1D8PDE3	6.29e-06	0.358258	0.00157113	0.049772	0.974699	0.00114515	0.0102027	FALSE	1.16	0.356	0.493	-0.649	-0.676	0.158	-0.00536	Coatomer subunit gamma	SEC21 orf19.8379 CAALFM_C104830WA	5783029664	4306661247	2964070639	4718558405	4597002875	3013228072	10706045123	7519269834	5266462093	2439007059	2113666670	3192737722	3115579291	3460515907	3144962853	1443723347	2201651286	1941004785
A0A1D8PU03	A0A1D8PU03	0.924387	0.630108	0.111103	0.03813	0.877983	0.241351	0.263975	FALSE	0.0408	0.966	0.491	0.718	0.516	-0.208	0.066	Actin-binding protein	WAL1 orf19.6598 CAALFM_CR09650WA	227423805	229343414	155486476	261911904	1.9737e+08	199726731	212649464	1.42938e+08	128322444	176032657	9.64933e+07	1.06777e+08	184068606	9.03638e+07	90585184	39108532	1.04807e+08	142996936
A0A1D8PJA8	A0A1D8PJA8	0.00976915	0.209827	0.232117	0.676056	0.0344185	0.0226328	0.0761415	FALSE	-0.766	-0.109	0.491	0.32	0.656	-0.337	-0.6	Tos1p	TOS1 orf19.9258 CAALFM_C301550CA	376217441	308882996	271451711	265851019	2.21291e+08	223153781	219067217	272401004	1.90122e+08	1.27801e+08	193553710	285560586	221096139	296273456	273835563	176491530	2.04039e+08	253313404
Q5A8I4	Q5A8I4	9.42e-08	1.97e-08	0.00804671	0.101457	2.97e-08	0.0101411	0.0654527	TRUE	2.46	0.429	0.49	0.756	0.728	2.78	2.69	SKI complex subunit WD repeat protein	SKI8 orf19.13187 CAALFM_C603890CA	440734802	437329618	285862592	354603291	439897002	1.7605e+07	291315754	219814984	266592359	250446811	206826399	238630519	2.70144e+08	347424968	232532166	NA	34304400	19150699
Q5A748	Q5A748	0.000335841	0.00728314	0.974007	0.129976	0.00312337	0.888187	0.331479	FALSE	2.28	0.779	0.487	0.0161	-0.0694	1.52	1.73	Sorting nexin-3	SNX3 CAALFM_C108340CA Ca41C10.03 CaO19.12580 CaO19.5114	263807954	262919549	194978896	265812470	268017850	1.7605e+07	287603556	266172494	287196692	148902200	99214783	206345692	137304318	101684525	208529950	11426629	57048712	47771530
Q5ADP9	Q5ADP9	0.173756	0.434071	0.950369	0.50064	0.221073	0.534028	0.442689	FALSE	0.882	0.425	0.486	0.039	0.392	0.496	0.788	Serine/threonine-protein phosphatase 2A activator 1 (EC 5.2.1.8) (Peptidyl-prolyl cis-trans isomerase PTPA-1) (PPIase PTPA-1) (Rotamase PTPA-1) (Phosphotyrosyl phosphatase activator 1)	RRD1 YPA1 CAALFM_C307080WA CaO19.14084 CaO19.6792	249925034	360079321	290979261	195326640	438491608	122785624	272312634	439841702	136078995	209525208	95788280	294836734	155124630	175325074	173786266	NA	2.91464e+07	231844460
A0A1D8PFL9	A0A1D8PFL9	0.000656057	1.47e-05	0.346169	0.00790179	1.8e-06	0.648447	0.00150421	FALSE	-0.538	0.382	0.485	0.12	0.0574	-0.8	-0.966	60S ribosomal protein L14	RPL14 RPL14B orf19.4931.1 CAALFM_C113050WA	25243272596	17540054762	11947791266	20300722188	20916448792	11886108934	24976789938	19727495881	13408775676	10542661472	9268986816	12256960431	13310478567	14402186316	12954522336	15862600136	13649456808	15273850286
A0A1D8PPW9	A0A1D8PPW9	0.441852	3.46e-06	0.0114382	0.00241902	2.12e-06	0.0263789	0.000558009	FALSE	-0.0863	0.403	0.485	-0.318	-0.271	-0.807	-0.842	Aminomethyltransferase (EC 2.1.2.10) (Glycine cleavage system T protein)	GCV1 orf19.12965 CAALFM_C602500CA	7436130423	5447654356	4703145435	5991420995	6230760603	3878225927	9893804558	8238152336	5777755419	3567017281	3115277737	3882433097	3948365530	4277114043	4036751988	5450931421	3902095840	4333731481
Q5AJ82	Q5AJ82	0.00378502	1.95e-05	0.401026	0.0678152	1.2e-05	0.538931	0.00207741	FALSE	-0.445	0.254	0.484	-0.111	0.0808	-0.81	-0.848	Actin cytoskeleton-regulatory complex protein END3 (Endocytosis protein 3)	END3 CAALFM_C301400WA CaO19.1711 CaO19.9278	1560350506	1012558037	1001114824	9.48334e+08	1267618424	739178270	1658363211	1330456633	852846982	705009818	634464476	8.02812e+08	836789070	833201091	818145452	1055970232	8.46272e+08	868885142
A0A1D8PFE5	A0A1D8PFE5	0.614462	2.03e-05	0.000104528	0.166721	1.02e-06	0.000257081	0.00167152	FALSE	0.064	0.181	0.482	-0.664	-0.603	-0.781	-1.02	Rax2p	RAX2 orf19.11249 CAALFM_C112510WA	315507659	191923057	141671910	221050870	1.93795e+08	1.47736e+08	454302824	376944435	247210495	131519020	108789300	136598932	168718030	180026744	155610057	1.90308e+08	159205074	2.00072e+08
Q5AKU7	Q5AKU7	0.00165845	0.000987123	0.412707	0.571908	0.000154316	0.507173	0.0745036	FALSE	-0.97	-0.144	0.481	-0.211	0.17	-1.04	-1.28	Dos2p	DOS2 orf19.12497 CAALFM_C113920WA	805357522	408780277	495269278	371048690	617947674	269833016	755878385	705449384	302254050	329152336	315773779	358202985	501369345	462336027	392377674	7.52621e+08	505401392	520905296
A0A1D8PI01	A0A1D8PI01	0.254926	0.371279	0.0707847	0.112732	0.506493	0.115543	0.260492	FALSE	-0.484	0.691	0.479	0.798	0.685	-0.377	-0.278	Condensin complex subunit 1	YCS4 orf19.9439 CAALFM_C207470WA	18406588	29175604	18213095	21375608	1.95788e+07	24771620	11842982	19434810	14398676	NA	9607343	14324963	NA	9119805	15184295	7.35603e+06	16295133	NA
Q5AJ93	Q5AJ93	0.388649	8.59e-06	0.19079	0.000457833	1.58e-06	0.0368358	0.000329479	FALSE	-0.0903	0.462	0.479	-0.14	-0.234	-0.692	-0.804	40S ribosomal protein S7	RPS7A orf19.1700 CAALFM_C301490WA	42315941216	30237718262	24156144934	36679746983	35060477374	24504849926	56838018431	45400736089	27433707808	19663638083	16827787159	21406651364	22653791448	23603483178	24560661585	26996751041	20911038540	24747307247
A0A1D8PH52	A0A1D8PH52	5.28e-08	6.55e-09	0.421155	0.0169471	9.91e-10	0.54574	0.000563638	TRUE	-1.13	0.292	0.479	0.0893	0.0667	-1.33	-1.54	Acetyl-CoA acetyltransferase (EC 2.3.1.9) (Acetoacetyl-CoA thiolase) (Ergosterol biosynthesis protein 10)	ERG10 POT14 orf19.1591 CAALFM_C204310WA	47649429390	35652505967	28940034615	36705518204	41304667187	28458611658	54802000896	39051526408	28142876007	20417409959	19930009218	27734016485	29242019632	30508865119	28683424602	49138456599	42007648126	50245522791
Q59T88	Q59T88	0.0165923	0.749843	0.00045057	0.152647	0.191083	0.000155573	0.00203867	FALSE	-0.343	0.19	0.476	0.574	0.646	0.0409	-0.173	Succinate-semialdehyde dehydrogenase (EC 1.2.1.16)	UGA2 orf19.12018 CAALFM_C101810CA	2039060048	1694139082	1518891573	1652102620	1743872541	1313847473	1588459188	1305842373	929924939	969809672	898264307	1390223032	1480633371	1429537177	1310292760	832280253	880516529	877740388
A0A1D8PTX1	A0A1D8PTX1	0.68545	0.00242288	0.0231208	0.142031	0.000458295	0.119204	0.00524597	FALSE	0.0593	0.223	0.473	-0.366	-0.238	-0.529	-0.652	Actin-related protein 2	ARP2 orf19.7292 CAALFM_CR08950WA	3373550860	2500374934	2364343117	2623734637	2376830224	2053407389	4648640264	3566435292	2776222218	1733270324	1243488957	2147025343	2130879678	2039730271	2017231087	2420800300	1544519434	1780106799
A0A1D8PSH7	A0A1D8PSH7	0.48262	0.0736833	0.0292039	0.24361	0.0499237	0.0296962	0.336094	FALSE	0.341	0.576	0.471	1.15	1.14	0.914	1.01	Protein-tyrosine-phosphatase (EC 3.1.3.48)	YVH1 orf19.11879 CAALFM_CR03570CA	10354790	7.10705e+06	1.68507e+07	8.00903e+06	19205119	1.7605e+07	7494077	4.51346e+06	4.77405e+06	9.29174e+06	5.2429e+06	5.93692e+06	6.70838e+06	7.0549e+06	7278960	1.26003e+06	NA	2.72011e+06
Q5A1E3	Q5A1E3	0.00138056	0.00768432	0.451685	0.926628	0.00905125	0.0443411	0.22858	FALSE	-1.47	-0.0347	0.466	0.286	0.817	-1.15	-1.12	Transcriptional regulator CBF1	CBF1 CAALFM_C406580WA CaO19.10394 CaO19.2876	1377565336	456233347	4.51127e+08	494463330	700317498	227236749	647991893	424962045	2.64755e+08	4.10385e+08	3.39459e+08	479782257	488499387	5.30728e+08	3.55112e+08	1129094444	438419219	514441695
A0A1D8PLK1	A0A1D8PLK1	0.000140534	1.55e-08	0.0172846	0.00242447	5.77e-09	0.0140122	0.000485346	TRUE	-0.531	0.378	0.463	-0.277	-0.288	-1.19	-1.28	Proteasome core particle subunit beta 6	PRE7 orf19.10269 CAALFM_C402470CA	2392571004	1886482614	1459139053	2069674462	1817151009	1500136530	3269792924	2810621168	1834265303	1099959868	1050134189	1351628104	1435394386	1444178130	1348905720	2078790322	1827691272	2189944159
Q5A397	Q5A397	0.00391346	7.55e-06	0.275411	0.000433266	1.92e-06	0.553039	0.000217468	FALSE	-0.319	0.423	0.457	0.105	0.0562	-0.638	-0.72	Hsp70 family ATPase	SSB1 orf19.13724 CAALFM_CR08090WA	141000000000	102000000000	81435886154	115000000000	113000000000	83334076688	152000000000	116000000000	82584350833	62517511113	59742278379	74782143274	78243716600	76631248116	81202876957	82918377648	68299456581	81737065863
Q59Z65	Q59Z65	0.0601792	0.00216152	0.193165	0.739468	0.000282169	0.411638	0.0760956	FALSE	-0.488	0.081	0.457	-0.326	-0.202	-0.896	-1.15	Proteasome endopeptidase complex (EC 3.4.25.1)	PRE2 orf19.9775 CAALFM_C206820CA	1609455828	1220129034	1017436277	1250823935	1564984534	659867840	2401035056	1665760876	1070242960	691981210	586896208	1179978831	1200034794	1257604567	787308204	1465276761	1080052445	1221413935
Q59PT0	Q59PT0	4.1e-05	0.0381742	0.703229	0.00139026	0.0271888	0.970876	0.00395286	FALSE	0.772	0.522	0.453	0.0511	0.00488	0.301	0.324	V-type proton ATPase subunit B (V-ATPase subunit B) (Vacuolar proton pump subunit B)	VMA2 CAALFM_CR05780WA CaO19.13955 CaO19.6634	17948597007	13421264140	9728214766	14165533468	14338159418	10635570090	19404484800	14702516124	11443450190	8286247342	7276465494	9413617706	9078033641	8982196682	9732976244	3923953390	4768369995	5731069337
Q59P52	Q59P52	1.56e-05	0.0031425	0.477748	0.00283707	0.0315389	0.839088	0.00079412	FALSE	0.685	0.384	0.453	0.0776	0.022	0.379	0.254	Phosphoserine aminotransferase (EC 2.6.1.52)	SER1 orf19.12939 CAALFM_C206210CA	4332133976	2829546667	2809398287	3468898083	3541117682	2635038894	4819047946	3697460972	2598403171	2175570308	1598540677	2395498679	2535584427	2490263370	2509823035	1209094145	1168671750	1288468444
Q5AD77	Q5AD77	3.41e-06	1.8e-05	0.0330693	0.00425719	2.54e-06	0.161248	0.219625	FALSE	2.59	1.19	0.449	0.826	0.517	2.22	2.65	Sorting nexin-4 (Autophagy-related protein 24)	SNX4 ATG24 CAALFM_C201350CA CaO19.1990 CaO19.9541	280937175	316053084	199809446	323407103	318692424	1.7605e+07	274570348	241184732	1.28775e+08	190512100	113876280	199713798	1.06997e+08	151064963	160076851	NA	34455654	9614329
A0A1D8PL89	A0A1D8PL89	0.0255566	0.0306234	0.0120157	0.00997761	0.00536601	0.892482	0.367655	FALSE	-1.2	-1.44	0.448	-1.39	0.0663	-1.16	-1.59	Zcf21p	ZCF21 orf19.11642 CAALFM_C400760WA	31595562	34493262	17469656	10253555	4642902	1.7605e+07	27436078	40191310	2.11705e+07	20271054	22028138	10422439	24175763	26397705	NA	48678840	23114164	41466619
P82611	P82611	0.334072	1.18e-06	3.25e-05	0.00763101	4.64e-07	4.96e-05	0.0012612	FALSE	0.111	0.346	0.448	-0.668	-0.641	-0.904	-0.978	Aconitate hydratase, mitochondrial (Aconitase) (EC 4.2.1.3) (Citrate hydro-lyase)	ACO1 CAALFM_CR08210CA CaO19.13742 CaO19.6385	36823445093	27952152721	22322637024	28952194220	30260297707	20757593594	67133301121	51455972198	35519955301	18242298363	15269817414	20194205811	23344005984	21762055045	18964033825	27937402993	21447655056	26577954612
Q5AKX1	Q5AKX1	0.0587252	4.81e-05	0.00749377	0.556334	9.17e-06	0.0395881	0.0283018	FALSE	-0.375	0.11	0.446	-0.57	-0.414	-1.06	-1.24	Glycine cleavage system H protein	GCV3 orf19.12473 CAALFM_C113680CA	12273099416	7363876901	7540049119	8101483196	9597052260	5307808290	17866725408	16846959512	7537448472	5899132289	4579914129	6193113399	6701150008	7729922766	6900508463	11640850204	7425222533	9373243466
Q5A1M9	Q5A1M9	0.872968	0.464516	0.62339	0.686054	0.573676	0.993841	0.47678	FALSE	0.0993	0.252	0.446	-0.306	-0.00479	-0.459	-0.351	18S rRNA (Guanine1575-N7)-methyltransferase	BUD23 orf19.9522 CAALFM_C501060CA	81035530	45367626	32977646	113969816	21189656	1.7605e+07	63262114	72196282	37732320	14768165	35272301	57195636	20549410	32326728	52673490	51656541	27636302	16061761
Q59YJ9	Q59YJ9	0.0863394	0.0197553	5e-05	0.219607	0.0193715	2.15e-05	0.0987303	FALSE	-0.464	0.323	0.445	1.45	1.57	0.662	0.665	mRNA-binding translational activator	GIS2 orf19.10692 CAALFM_C501910WA	5952273876	3332426752	3341167024	3267289112	4100609168	3199067665	2013899146	1695668624	1035345074	2411967819	2241604854	3017405105	2561783607	3516894153	2643964978	1762749677	6.61733e+08	1301555222
Q5A389	Q5A389	0.00118064	2.82e-06	0.920131	0.00458992	2.08e-07	0.204646	0.00130705	FALSE	-0.45	0.374	0.444	-0.0113	-0.148	-0.835	-1.04	40S ribosomal protein S20	RPS20 CAALFM_CR08150WA orf19.6375	25904440926	18264033699	13908486648	21348227122	21530612368	15913464786	31904337528	26083251156	15124933408	11918968888	9702122646	14024625215	14759706040	16739330132	14812045036	18334100489	15216531748	18818924753
A0A1D8PFN6	A0A1D8PFN6	1.42e-09	2.78e-09	0.0276454	0.00696532	2.12e-09	0.0709166	0.0322345	TRUE	2.59	0.587	0.442	0.457	0.363	2.46	2.51	Vesicular-fusion protein SEC18 (EC 3.6.4.6)	SEC18 orf19.12460 CAALFM_C113580WA	4139758271	2789352407	2128829733	3175288440	3321613691	2370674638	3093731458	2420569983	2170702176	1802093156	1748592972	1932844395	1914387116	2123808245	1973884284	2.50417e+08	297136691	1.63533e+08
Q59NQ6	Q59NQ6	0.0884054	0.0050944	0.367407	0.587305	0.0483554	0.392636	0.244964	FALSE	-0.66	0.2	0.438	-0.336	0.318	-1.2	-0.78	Small nuclear ribonucleoprotein Sm D3 (Sm-D3) (snRNP core protein D3)	SMD3 orf19.11622 CAALFM_C501510WA	102676888	93369278	7.606e+07	41043770	53892978	70870280	105908412	81487933	61377132	40060164	58859248	77305090	56967545	45796858	43129805	43268518	65865233	120042917
Q5ANC6	Q5ANC6	0.638433	0.0559677	0.169613	0.878235	0.0655984	0.656964	0.305389	FALSE	-0.197	0.0641	0.437	-0.595	-0.187	-0.857	-0.821	3-oxoacyl-[acyl-carrier-protein] synthase	CEM1 orf19.13398 CAALFM_C305070WA	341766312	108239738	216815020	1.93955e+08	135709038	109043151	379489402	383626624	114271408	114948322	84257138	2.07125e+08	124903624	175489666	124747943	220071836	96369715	193435105
O42766	O42766	0.0151593	2.88e-06	0.0376149	0.027865	2.49e-07	0.0325069	0.00104739	FALSE	-0.293	0.26	0.436	-0.243	-0.251	-0.796	-0.98	14-3-3 protein homolog	BMH1 BMH CAALFM_C103220CA CaO19.10532 CaO19.3014	50003926913	36232152789	31863281167	40068563396	39932048886	30726169039	69408612748	55907825723	35304739195	23770030946	21621530927	28159242049	30571095659	33024615489	30884445113	39314136325	28715435890	36501414505
A0A1D8PG96	A0A1D8PG96	0.849554	1.05e-06	8.06e-06	0.144575	1.05e-07	1.84e-05	0.00202696	FALSE	0.0222	0.177	0.434	-0.786	-0.728	-0.942	-1.14	Endoplasmic reticulum chaperone BiP (EC 3.6.4.10) (Immunoglobulin heavy chain-binding protein homolog)	KAR2 orf19.9564 CAALFM_C201120WA	26063090267	18145728740	15333952901	19754050699	21422455217	12722041274	47486574305	39566807013	24708906883	11335480425	10946200396	14716697170	15391118259	16486684907	15974755229	20864281142	17004976354	20438960386
Q5A4X3	Q5A4X3	0.24996	0.026996	0.282194	0.0230513	0.0550319	0.618425	0.0146569	FALSE	0.186	0.396	0.433	-0.174	-0.0791	-0.384	-0.325	Glucan 1\3-alpha-glucosidase ROT2	ROT2 orf19.8589 CAALFM_C500220WA	2494280983	1971824388	1832352239	2232610091	1863180733	1490103531	2983114225	2539090853	1973881415	1341637051	1246368399	1361598433	1407130664	1558551141	1349157784	1544261589	1140544053	942270902
A0A1D8PRM7	A0A1D8PRM7	4.34e-08	0.000336082	0.563881	0.000100798	0.00018405	0.284318	0.000483517	FALSE	1.02	0.513	0.432	-0.0565	-0.106	0.45	0.481	Phosphoenolpyruvate carboxykinase (ATP) (EC 4.1.1.49)	PCK1 orf19.7514 CAALFM_CR00200WA	89652469635	64000264677	46028616349	66337072913	69105723299	53515019750	102000000000	77285784281	58645178951	43110377907	34086765589	45444681981	42092253887	46388392210	47081541590	20428415302	20177065025	22075906810
Q59MU1	Q59MU1	0.97355	0.116522	0.000914202	0.0263151	0.0714242	0.002885	0.127449	FALSE	-0.00897	0.66	0.431	1.11	0.958	0.445	0.519	U3 small nucleolar RNA-associated protein 25 (U3 snoRNA-associated protein 25) (U three protein 25)	UTP25 CAALFM_CR06840WA CaO19.1849 CaO19.9407	303013994	308116225	158539692	266480838	2.34144e+08	274567876	2.00284e+08	108804685	130323255	145495168	107580733	239788350	121293715	185892875	209566263	89259618	74263941	71397939
Q59ZW9	Q59ZW9	0.696989	0.00844815	0.0982163	0.113345	0.00314641	0.138952	0.0315339	FALSE	0.0716	0.304	0.43	-0.319	-0.283	-0.552	-0.641	Mitochondrial import inner membrane translocase subunit TIM16 (Presequence translocated-associated motor subunit PAM16)	PAM16 TIM16 CAALFM_C114150CA CaO19.7222	480183328	3.47587e+08	340124460	383190106	372088584	3.09033e+08	677627324	563174104	376717584	198829288	251541434	288123788	334210616	271891556	280455442	322016552	296697359	212096964
P46587	P46587	0.867577	1.75e-05	0.0225235	0.00267105	1.37e-05	0.000486832	0.0871561	FALSE	-0.0396	0.849	0.429	-0.597	-1.05	-1.49	-1.52	Heat shock protein SSA2	SSA2 SSA1 CAALFM_C104300CA CaO19.1065 CaO19.8667	478981328	347696928	265581168	541063376	338271456	521451792	1058951008	756673760	693400000	204605552	181214920	303834640	317155552	268811480	208530664	454313552	445072944	487987184
A0A1D8PTQ2	A0A1D8PTQ2	0.000159977	3.72e-05	0.00157997	0.00801611	1.54e-05	0.0113297	0.137856	FALSE	1.39	0.842	0.429	1.07	0.794	1.62	1.76	Decapping enzyme complex catalytic subunit	DCP2 orf19.13730 CAALFM_CR08120CA	853672801	701506012	4.52938e+08	820822656	760139932	6.39825e+08	501971663	4.13254e+08	352705019	472860361	316370586	461508161	408623005	4.08477e+08	451953712	171400445	5.49123e+07	7.01437e+07
A0A1D8PME6	A0A1D8PME6	0.669114	0.00352892	0.698759	0.00383145	0.00964201	0.91264	0.0281597	FALSE	-0.076	0.603	0.427	0.0688	-0.0195	-0.61	-0.522	mRNA-capping enzyme subunit alpha (EC 2.7.7.50) (GTP--RNA guanylyltransferase) (mRNA guanylyltransferase)	CGT1 CAALFM_C405760WA	953844699	704727998	3.58757e+08	841713125	640659283	4.49907e+08	915886970	757576287	509337012	448056870	3.34682e+08	411360236	417627060	397451371	454046074	4.14671e+08	362047013	450990267
A0A1D8PJE4	A0A1D8PJE4	0.00154955	0.00121139	0.387799	0.32635	2.36e-05	0.556683	0.0121338	FALSE	-0.58	0.15	0.426	0.132	0.0891	-0.599	-0.917	Ste50p	STE50 orf19.9204 CAALFM_C302100WA	226210818	172178232	1.65682e+08	226082653	2.0662e+08	1.26434e+08	256791142	2.17751e+08	134955970	105524576	1.10841e+08	141254464	1.71783e+08	1.66838e+08	1.64069e+08	187329304	130123056	169121960
Q59PT6	Q59PT6	0.592572	0.76435	0.0326158	0.00613162	0.373079	0.903155	0.200404	FALSE	0.173	1.02	0.426	0.751	-0.0392	-0.0968	-0.291	Probable kinetochore protein SPC25	SPC25 CAALFM_CR05840WA CaO19.13949 CaO19.6628	38177290	62889699	55698764	91411280	79242824	1.7605e+07	91814808	69182937	32148644	27566364	4.10086e+07	30314021	NA	51138226	36427381	28396377	27884729	29410136
A0A1D8PLM5	A0A1D8PLM5	2.1e-05	0.0431512	0.000455933	0.620099	0.00228595	0.000185788	0.0262822	FALSE	-1.07	0.0868	0.426	0.78	0.862	-0.381	-0.638	Negative cofactor 2 transcription regulator complex subunit	HFL2 orf19.10250 CAALFM_C402630CA	843783240	539785720	400598106	556972913	618261954	374091100	486972064	398048876	220704938	327402396	293570296	486572989	475438243	528245874	4.66147e+08	495139635	305943622	430965600
Q5AG68	Q5AG68	0.596277	6.84e-07	1.49e-06	0.293881	1.48e-07	6.36e-06	0.00640925	TRUE	0.072	0.145	0.425	-1.06	-0.93	-1.13	-1.28	Nucleoside diphosphate kinase (EC 2.7.4.6)	YNK1 orf19.11786 CAALFM_C502890WA	15013850404	10739317320	9698914542	10998235527	12424809578	7355719171	32981343741	26292865104	17551035611	7067388996	6753555530	8403669196	10142279870	9756649904	8183107264	15373203006	11358682572	12275141538
A0A1D8PLH8	A0A1D8PLH8	0.0161507	6.97e-06	4e-05	0.11536	2.23e-06	1.02e-05	0.101535	FALSE	0.662	0.406	0.424	1.43	1.62	1.68	1.86	Histone deacetylase (EC 3.5.1.98)	HOS3 orf19.10288 CAALFM_C402300WA	299575669	247418364	1.79719e+08	2.05497e+08	2.47352e+08	1.7605e+07	100972192	74210609	8.55237e+07	170727853	103414214	193909533	146175462	118262299	199982719	36757852	33099322	21749170
A0A1D8PU56	A0A1D8PU56	0.000230527	0.00206999	4.49e-06	0.166056	8.38e-05	7.52e-06	0.00365114	FALSE	0.597	0.177	0.423	-0.877	-0.837	-0.458	-0.664	Long-chain fatty acid-CoA ligase	FAA4 orf19.7592 CAALFM_CR10160WA	18555968395	14906945267	11195769512	14530685034	13995365158	11737126157	41800664275	28129978990	21141618424	9490783572	7775710640	10810594158	12427281117	12622636813	11455560945	9331287017	10820469766	11648081669
Q59PR9	Q59PR9	1.51e-06	2.93e-06	0.00745032	0.0180409	1.26e-06	0.00329907	0.00259994	FALSE	-0.918	0.309	0.422	0.361	0.408	-0.866	-0.932	Transcriptional regulator HMO1 (High mobility group protein 1)	HMO1 CAALFM_CR05670CA CaO19.13966 CaO19.6645	8595599994	5443192408	5357207410	6268435215	6823061898	4447084143	7083144938	5571211682	3826142521	4217974978	3640320108	4215550638	4505827122	4964408374	4868601995	6387725860	4637529892	5621306608
P87219	P87219	0.797375	1.66e-05	1.31e-06	0.189386	0.000222201	4.63e-06	0.0641444	TRUE	-0.0545	0.287	0.419	1.68	1.5	1.34	1.03	Sorbose reductase SOU1 (EC 1.1.1.289) (Sorbitol utilization protein SOU1)	SOU1 CAALFM_C406390WA CaO19.10414 CaO19.2896	4019012928	2724095770	2216508894	3699157610	4219799022	1876095855	1353993936	1459883814	760900437	2122028826	1228441764	2419617649	2635390939	2693044198	2470805976	627825740	729356221	601757959
Q59TN9	Q59TN9	0.00423108	0.115263	0.685026	0.0498734	0.0454075	0.791469	0.360362	FALSE	1.51	0.95	0.419	0.183	-0.119	0.743	0.973	Autophagy-related protein 20	ATG20 CAALFM_C403810WA CaO19.1297 CaO19.8877	50328336	4.4377e+07	85147122	79008902	66526008	1.7605e+07	47873634	102169151	7.01228e+07	36973767	37412853	35750758	2.0911e+07	34336580	62787651	11865010	15042548	13593021
A0A1D8PM41	A0A1D8PM41	0.0275727	1.13e-05	0.214432	8.12e-05	1.33e-05	0.521646	0.000317304	FALSE	-0.217	0.483	0.418	0.115	0.0579	-0.585	-0.577	60S ribosomal protein L22-B	RPL22B orf19.1409.1 CAALFM_C404390WA	9303643170	7217440078	5686831078	8275909822	7920956682	5487534342	9975216785	7775387029	6143208808	4752268076	4027898253	5196433023	4901364756	5358945427	5457917472	5131149419	4776757342	4988928447
Q5AMT2	Q5AMT2	0.259656	0.107612	0.982934	0.580126	0.0262326	0.756472	0.126073	FALSE	-0.301	0.145	0.417	0.00557	0.081	-0.44	-0.636	Glucan 1,3-beta-glucosidase BGL2 (EC 3.2.1.58) (Exo-1,3-beta-glucanase)	BGL2 BGL21 CAALFM_C402250CA CaO19.12034 CaO19.4565	155412784	127740072	96870652	155407384	88244264	100386460	225764992	135601764	74709432	105092524	46746968	102239836	90702752	117899932	103667626	100017020	74806402	93456860
Q5A2A5	Q5A2A5	9.42e-07	0.00250477	0.136434	0.00910869	0.00347852	0.124127	0.00732617	FALSE	1.1	0.402	0.416	-0.21	-0.217	0.488	0.466	Glycine--tRNA ligase (EC 6.1.1.14) (Diadenosine tetraphosphate synthetase)	GRS1 orf19.8067 CAALFM_C105290WA	14623498765	10934151239	8995198038	11930444574	11981015327	8556935629	19027484221	15311797070	10917148094	7270944508	6641120998	7779940253	8946054455	8068598660	7997567886	3228475819	3509256260	4660738125
A0A1D8PPM7	A0A1D8PPM7	1.26e-08	3e-07	0.869132	0.0262754	1.97e-07	0.479792	0.13076	FALSE	3.04	0.641	0.414	-0.0433	-0.187	2.35	2.43	Alpha-1,6-mannosyltransferase	HOC1 orf19.10949 CAALFM_C601390WA	507822342	422669234	265783405	460247089	440559223	1.7605e+07	491617534	523401143	460534844	231177404	211900198	305743895	255607235	239605751	302163606	NA	3.09264e+07	51773040
Q5A4P2	Q5A4P2	0.00218302	0.00906123	0.745097	0.311693	0.00417555	0.678314	0.465015	FALSE	2.06	0.578	0.414	0.183	0.233	1.67	1.88	Ubiquinone biosynthesis O-methyltransferase, mitochondrial (3,4-dihydroxy-5-hexaprenylbenzoate methyltransferase) (3-demethylubiquinol 3-O-methyltransferase) (3-demethylubiquinone-6 3-O-methyltransferase) (Hexaprenyldihydroxybenzoate methyltransferase) (Polyprenyldihydroxybenzoate methyltransferase) (DHHB methyltransferase) (DHHB-MT) (DHHB-MTase) (EC 2.1.1.114, EC 2.1.1.64)	COQ3 orf19.10903 CAALFM_C601840CA	379890445	3.07374e+08	325615870	327038603	404160823	216790010	339599891	307961981	314981764	178650500	203215350	275132800	255869542	209449582	174930148	12074702	85634657	7.13412e+07
A0A1D8PP94	A0A1D8PP94	3.27e-08	0.00117368	1.97e-08	0.000491889	0.00022239	1.39e-07	0.00224674	TRUE	-1.2	0.498	0.412	1.25	1.07	-0.448	-0.544	Vid27p	VID27 orf19.6324 CAALFM_C600130CA	2410607836	1939571962	1438751536	2220087160	2165328067	1712324805	1364069579	962943303	7.76366e+08	1162688429	1128777621	1352083430	1421130802	1498284655	1494290350	1475251839	1034641599	1336992181
A0A1D8PQD2	A0A1D8PQD2	4.54e-07	4.38e-08	4.89e-05	0.00155134	1.36e-08	0.00024484	0.0659304	FALSE	1.82	0.809	0.412	1.19	1.01	2.2	2.41	CCR4-NOT core subunit	CDC39 orf19.8685 CAALFM_C604270WA	1846436098	1282701273	1058743132	1605102335	1391368759	1378755747	9.67772e+08	6.81525e+08	658017173	8.87857e+08	7.22933e+08	1030469108	7.94542e+08	712469658	1100955315	175522836	9.52101e+07	96853143
Q5AEF2	Q5AEF2	0.00547884	0.0614766	0.000406161	0.494407	0.0246822	0.00792176	0.0171984	FALSE	0.498	0.106	0.41	-0.7	-0.47	-0.308	-0.382	Protein transport protein SEC13	SEC13 CAALFM_C303170WA CaO19.316 CaO19.7948	2675533012	1700314182	1481980144	1761471069	1896487530	1047211279	4573546178	3192112854	1725277459	1190404202	1111294136	1349569958	1440085578	1463180300	1448659552	1187763620	1044667760	1179597807
A0A1D8PRY3	A0A1D8PRY3	3.01e-05	0.000190592	4.99e-07	0.035053	4.01e-05	4.84e-07	0.00667437	TRUE	0.778	0.3	0.409	-1.12	-1.13	-0.645	-0.757	ATP synthase subunit gamma	ATP3 orf19.10734 CAALFM_CR01310WA	10989051775	8388828354	6579943810	8830095698	9405499784	6152865091	25623009989	22400008465	15460846857	4841189238	4623204466	7190655979	6988026876	6730823533	6338760978	6973192259	7014398753	5883604386
Q5AJZ7	Q5AJZ7	0.125458	2.67e-07	0.00130747	0.00308887	1.5e-07	0.000264671	0.00663287	FALSE	-0.208	0.455	0.406	-0.511	-0.617	-1.17	-1.23	Mitochondrial 37S ribosomal protein MRP2	MRP2 orf19.11506 CAALFM_C505290CA	426506548	3.24797e+08	255262362	3.98213e+08	329618638	281379898	756951626	576808027	411174543	2.19907e+08	196233721	218754193	282916430	240479186	2.29395e+08	3.32321e+08	344542782	395013005
Q9Y7C4	Q9Y7C4	0.0800269	0.0126069	0.0254823	0.149029	0.000301851	0.0025316	0.443865	FALSE	0.972	0.787	0.406	1.29	1.89	1.47	2.46	ATP-dependent RNA helicase CHR1 (EC 3.6.4.13)	CHR1 ROK1 CAALFM_C112600CA CaO19.11240 CaO19.3756	241911200	9.89544e+07	144922916	74815471	109992197	1.7605e+07	35591410	40925721	NA	119308852	8.45929e+07	9.17945e+07	36964554	51534841	92301044	27046356	NA	6.18455e+06
A0A1D8PFD3	A0A1D8PFD3	0.00082599	0.00203223	0.852524	0.790089	0.00568015	0.607525	0.656662	FALSE	3.76	0.241	0.403	-0.168	-0.466	3.35	2.89	Snt1p	SNT1 orf19.12706 CAALFM_C112230WA	74183216	5.41268e+07	4.43822e+07	6.51329e+07	8.25357e+07	51575585	132270128	7.58231e+07	6.58773e+07	6.47347e+07	29635892	24970428	4.23e+07	73517212	58854759	427869	7.89502e+06	NA
A0A1D8PE84	A0A1D8PE84	0.0373961	7.6e-08	7.72e-10	0.0543191	5.53e-08	6.26e-10	0.0572894	TRUE	-0.448	0.409	0.403	2.84	2.89	1.99	2.04	Cdr4p	CDR4 orf19.12545 CAALFM_C108070WA	3875127458	2552217533	2139836053	2439322438	3227758649	2046179438	5.3065e+08	589831642	2.33801e+08	1662762371	1549742109	2204139386	1989756107	2023713439	1860418190	403525909	269406686	279446521
A0A1D8PGS5	A0A1D8PGS5	0.19408	2.62e-06	0.000121611	0.00248101	1.75e-06	0.000115587	0.00153991	FALSE	0.139	0.375	0.4	-0.537	-0.54	-0.773	-0.801	Isocitrate dehydrogenase (NAD(+)) (EC 1.1.1.41) (Isocitric dehydrogenase) (NAD(+)-specific ICDH)	IDH2 orf19.13213 CAALFM_C203080WA	28264312428	20572886665	16693635337	23457150994	21245550813	16406952338	46990568623	36316239474	24587975438	13845549919	11995382412	15793696966	16262164171	15920325932	15748672928	20597544964	15786934876	15804666667
Q5AG43	Q5AG43	0.0535847	9.04e-06	0.608253	0.000987368	6.19e-06	0.236182	0.00251068	FALSE	-0.229	0.45	0.399	-0.0569	-0.134	-0.736	-0.762	40S ribosomal protein S5	RPS5 orf19.4336 CAALFM_C503070WA	38161757244	29033000471	20947538720	33221656692	31040120356	22135708576	45429886184	39060518841	24333707141	19332664790	16204465266	20082661638	19957974469	21444332936	22765782086	26467832170	18678466995	22982771916
Q5AIA4	Q5AIA4	0.823672	0.259677	0.611312	0.392628	0.986372	0.724492	0.555476	FALSE	0.15	0.581	0.398	-0.342	0.237	-0.774	-0.0115	Vacuolar membrane-associated protein IML1	IML1 CAALFM_C102610WA CaO19.10466 CaO19.2949	5.91716e+07	36186897	15442014	15328590	2.18996e+07	1.7605e+07	29716150	57052388	16773669	NA	1.11513e+07	34540410	5.51688e+06	NA	24047175	18625474	31112260	5882072
A0A1D8PGU0	A0A1D8PGU0	1.31e-08	0.0161175	1.6e-08	0.0113323	0.00420467	1.27e-08	0.0044887	TRUE	1.38	0.342	0.397	-1.36	-1.38	-0.321	-0.401	Hsp70 family chaperone	LHS1 orf19.13252 CAALFM_C202760WA	3372985827	2473110304	1881806047	2862792482	2698404677	1791891385	9494553189	7923694601	5185290828	1659795374	1428973415	1800347606	1921533758	1994029712	1930719710	1354289774	1605832850	1675000598
Q59T44	Q59T44	0.00101377	3.98e-07	0.313562	0.0022835	7.8e-08	0.0298028	0.00277852	FALSE	-0.452	0.407	0.396	-0.114	-0.264	-0.973	-1.11	40S ribosomal protein S8	RPS8A orf19.6873 CAALFM_C205610CA	27216306098	19303328633	15227667542	23033487566	23210121593	17120829368	36812619292	30459026280	17397971260	12202448512	11436228620	15625692592	16062388890	16065017225	16570151838	21638419836	17689157496	21343366626
Q59P49	Q59P49	0.24817	0.353175	0.000127028	0.0082761	0.191105	0.000732571	0.106295	FALSE	-0.277	0.706	0.396	1.2	0.989	0.22	0.315	DNA replication licensing factor MCM5 (EC 3.6.4.12)	CDC46 orf19.12942 CAALFM_C206250CA	864932486	645899512	4.35742e+08	857005627	647527337	573740765	493960386	276106507	321573002	462064711	299280972	479402450	395415877	482099027	419009714	1.6721e+08	2.80465e+08	271941904
Q59QC4	Q59QC4	0.00751292	2.66e-06	0.0177469	0.0999429	2.99e-05	0.180537	0.148606	FALSE	-0.809	0.457	0.396	-0.696	-0.365	-1.96	-1.57	Kynureninase (EC 3.7.1.3) (Biosynthesis of nicotinic acid protein 5) (L-kynurenine hydrolase)	BNA5 CAALFM_C108490WA CaO19.394 CaO19.8024	217633324	336025976	152821024	147668180	199602970	159477874	383649869	362062741	242060836	114820253	145408981	182332754	142987406	137473386	100706226	278363359	303717216	350197901
Q59KM6	Q59KM6	0.00721044	1.43e-06	4.61e-06	0.00154118	2.98e-05	8.49e-06	0.0319438	FALSE	0.52	0.648	0.394	-1.19	-1.13	-1.32	-1	Peroxisome assembly protein 22	PEX22 orf19.8811 CAALFM_C206690CA	524367568	344263336	278641672	359375272	417005312	246038510	1155697470	917895940	696003974	263735156	211155628	247311216	254771160	170927712	239361228	421212912	276131419	352492088
A0A1D8PD25	A0A1D8PD25	0.000599165	0.000702375	0.000633712	0.000540841	0.000118098	0.00475899	0.0263554	FALSE	0.697	0.705	0.392	0.692	0.53	0.684	0.834	ADP-ribosylation factor GTPase-activating protein	AGE1 orf19.10568 CAALFM_C103480CA	951025310	930921494	633967446	1063861083	797332283	776705559	842404159	6.39607e+08	487048404	594864636	4.42131e+08	585958030	5.51324e+08	509827182	588505841	251833814	161363980	247938893
A0A1D8PCH9	A0A1D8PCH9	3.85e-10	3.39e-09	1.46e-13	0.419202	1.04e-09	1.87e-13	0.0227864	TRUE	2.34	0.126	0.389	-4.19	-4.12	-1.98	-2.17	Pox18p	POX18 orf19.10841 CAALFM_C101440CA	591408808	4.79821e+08	452159688	444521832	500037648	4.14218e+08	15007954064	11049170196	5695016886	3.16098e+08	289500894	388122880	429531380	440234356	407534788	1127511224	9.61894e+08	1101564009
Q96WL3	Q96WL3	0.00911968	7.68e-05	0.0759964	0.572577	1.38e-05	0.37141	0.0220419	FALSE	-0.456	0.0871	0.388	-0.289	-0.139	-0.832	-0.983	Protein URE2	URE2 CAALFM_C204710CA CaO19.155 CaO19.7794	1490929132	1145744436	819029582	1001204160	1273765476	672886829	1840210996	1545053628	925020888	731733224	623004229	850073216	1039931194	979744068	764987463	1116007076	947209668	1050465342
Q59M49	Q59M49	0.0119554	0.0105985	0.0129688	0.0146224	0.0144926	0.330303	0.287239	FALSE	1.01	0.975	0.387	0.996	0.353	1.03	0.977	mRNA-binding ribosome synthesis protein	NOC2 orf19.13272 CAALFM_CR05520WA	794265821	565230600	412539262	1111164236	1050001302	506570111	533493849	476151579	4.92493e+08	3.29382e+08	3.17474e+08	491646191	630373997	2.52306e+08	5.32616e+08	2.23157e+08	1.16273e+08	9.63835e+07
Q5A0I6	Q5A0I6	4.78e-05	0.655076	1.67e-05	0.30121	0.0525227	5.96e-05	0.0661828	FALSE	-1.12	0.208	0.386	1.24	1.1	-0.0885	-0.411	Negative cofactor 2 transcription regulator complex subunit	NCB2 orf19.13247 CAALFM_C202810CA	347009100	358226136	3.33513e+08	403819318	391694888	2.96093e+08	246244150	204574194	118189842	192464098	245640337	243898704	354760810	313777812	297150458	256772768	215428682	181508140
Q59QN6	Q59QN6	4.46e-05	0.0606018	7.1e-05	0.0369668	0.145166	0.000918769	0.006663	FALSE	0.703	0.278	0.384	-0.671	-0.505	-0.246	-0.186	Formate dehydrogenase (FDH) (EC 1.17.1.9) (NAD-dependent formate dehydrogenase)	FDH1 orf19.8252 CAALFM_CR05170CA	59625907535	42798865808	35017887567	42238001034	45795548895	27404489886	93735753596	76821911763	49895986198	27748134860	27300370797	32986963838	34430368484	31233554473	30104600941	27332105422	20634979116	24178462778
A0A1D8PQZ0	A0A1D8PQZ0	0.0254741	0.000140701	0.983292	0.0186606	1.81e-05	0.445197	0.00829071	FALSE	-0.309	0.328	0.379	-0.00263	-0.0969	-0.64	-0.785	Coronin	CRN1 orf19.13888 CAALFM_C701850CA	3565741964	2470499668	1778764632	2827262225	2661703213	2121312679	4142139150	2955477578	2203697468	1594766131	1430119605	1939014922	2079032200	2314335797	1824454993	2152543519	1726287059	2256048352
Q5AFT3	Q5AFT3	0.00023411	0.0123099	0.247748	0.00595516	0.0011773	0.707113	0.239124	FALSE	1.51	0.998	0.379	0.372	0.118	0.885	1.25	Protein CFT1 (Cleavage factor two protein 1)	CFT1 CAALFM_C402430WA CaO19.10274 CaO19.10275 CaO19.10276 CaO19.2760	4.79617e+08	3.51058e+08	3.02249e+08	4.69094e+08	437174202	3.5201e+08	6.40963e+08	3.05199e+08	286367855	2.7483e+08	1.33097e+08	3.92969e+08	2.03144e+08	224195454	2.16455e+08	59267425	53963634	1.2351e+08
Q59T36	Q59T36	0.000187108	7.2e-05	0.0249665	0.0672983	9.11e-05	0.0564144	0.114237	FALSE	1.13	0.445	0.378	0.563	0.466	1.24	1.22	mRNA 3'-end-processing protein YTH1	YTH1 CAALFM_C205690CA CaO19.14170 CaO19.6881	113793228	82089937	92761931	99277034	114811147	1.7605e+07	96346096	65895859	72869903	73016807	67511666	49791040	76524506	69385648	72157559	23573518	19262931	1.6008e+07
A0A1D8PPT0	A0A1D8PPT0	4.53e-10	8.44e-06	0.000226568	0.00386845	1.88e-06	0.00137214	0.00414977	TRUE	1.67	0.38	0.376	-0.541	-0.437	0.749	0.857	Phosphatidylinositol 4,5-bisphosphate-binding protein	SLM2 orf19.10999 CAALFM_C602060WA	888243163	584989092	5.46591e+08	702203050	609227920	4.48343e+08	1218779584	1021642557	7.96758e+08	421855060	402242567	475951150	451667513	4.40813e+08	4.76344e+08	180657547	1.70473e+08	163712777
Q5A5Q8	Q5A5Q8	0.00665377	1.71e-05	0.158958	0.107586	4.6e-06	0.36257	0.00807184	FALSE	-0.388	0.21	0.376	-0.181	-0.115	-0.779	-0.879	40S ribosomal protein S4	RPS4A orf19.12801 CAALFM_C210620WA	51790647144	39036075385	30389753287	40995663169	42800407292	25526208702	66377408398	52748743118	31346116580	27664334756	22029231252	28638426524	29781705754	32633926987	32449115814	39612618323	28205875811	36002566088
Q5AIB8	Q5AIB8	0.00205924	4.48e-05	0.0363818	0.000653978	6.04e-06	0.855532	0.00395474	FALSE	-0.412	0.477	0.376	0.253	0.0203	-0.636	-0.769	60S ribosomal protein L10	RPL10 orf19.2935 CAALFM_C102460WA	16148262729	12107080141	7872979480	14201870814	13103425684	11233041900	17794488880	12722579232	9173932908	8136183610	6206877794	8653283418	8857209208	9550071528	9983956362	9903757424	8233686313	9821473327
Q5AEN6	Q5AEN6	0.238621	0.0280579	0.0834969	0.529823	0.00415688	0.134334	0.55764	FALSE	-0.766	-0.401	0.374	-1.16	-0.989	-1.53	-2.13	Mediator of RNA polymerase II transcription subunit 7 (Mediator complex subunit 7)	MED7 CAALFM_C302440CA CaO19.232 CaO19.7862	12491126	22778164	22081058	1.91826e+07	40949710	1.7605e+07	47908430	60319495	23935864	NA	10400733	7073805	18293710	32582057	15504466	40096348	3.9068e+07	3.55316e+07
A0A1D8PK30	A0A1D8PK30	0.000385513	3.58e-06	0.483054	0.0638163	3.75e-07	0.472994	0.0030846	FALSE	-0.485	0.21	0.373	-0.0753	-0.0771	-0.771	-0.935	60S ribosomal protein L35	RPL35 orf19.5964.2 CAALFM_C304960WA	14101494496	10387752169	7918322996	11172409693	11571800306	7540135933	16674630374	13728951818	8370247336	6905137285	6040537967	7946201819	8735335118	8783785652	8929707340	10022113962	8214916798	10438967983
Q59ZH9	Q59ZH9	0.00558561	0.00791628	0.244183	0.185814	0.00933582	0.865021	0.672218	FALSE	2.82	1.2	0.372	1.05	0.149	2.67	2.59	ATP-dependent RNA helicase MAK5 (EC 3.6.4.13)	MAK5 CAALFM_C205090WA CaO19.11024 CaO19.3540	1.49077e+08	9.17381e+07	3.43629e+07	1.75567e+08	2.1654e+08	1.7605e+07	1.44126e+08	3.23542e+07	1.04032e+08	4.44351e+07	38576922	78541904	6.01088e+07	5.59481e+07	6.82109e+07	1.06347e+07	984265	2.16435e+07
Q5AKU3	Q5AKU3	9.84e-06	1.41e-05	0.141178	0.0965322	4.74e-06	0.115072	0.24287	FALSE	2.04	0.54	0.37	0.473	0.509	1.97	2.18	CAP1-binding-protein	YBP1 CAALFM_C113960WA CaO19.12501 CaO19.5034	1017461805	756760753	729063168	8.16269e+08	904022918	590293901	939246305	597163186	4.88272e+08	571926580	501542980	563427164	426287076	5.16865e+08	699899504	56580190	1.57602e+08	72146273
Q59PV8	Q59PV8	1.84e-07	0.952162	1.79e-05	0.00835707	0.66039	1.63e-05	0.0201314	FALSE	1.33	0.431	0.368	-0.893	-0.901	0.00857	0.063	ATP synthase subunit d, mitochondrial	ATP7 orf19.10301 CAALFM_C107600WA	12281452254	8955233376	7630281818	10157950398	9793316588	7186736234	23805877812	20396637024	15849454572	6178642944	5296932514	7408283430	7270852996	6477024846	6748583392	5087513204	4650520533	3332370851
A0A1D8PQQ5	A0A1D8PQQ5	0.00255505	5.21e-06	0.71445	0.00799769	2.78e-07	0.0704438	0.00321513	FALSE	-0.378	0.319	0.366	-0.0385	-0.202	-0.735	-0.946	40S ribosomal protein S18B	RPS18 orf19.7018 CAALFM_C700960WA	34273886548	25849275380	18213506560	29785826500	29793824507	21389375799	43034780314	35789283844	22440292543	16781311199	14276308641	19535033388	20910461324	22630263075	22504615245	25788335136	19438713414	24755246048
Q5AHB1	Q5AHB1	2.39e-05	7.97e-07	0.356843	0.229757	5.55e-07	0.390566	0.00473149	FALSE	-0.673	0.137	0.365	-0.104	0.0964	-0.914	-0.942	Actin cytoskeleton-regulatory complex protein PAN1	PAN1 CAALFM_C203380WA CaO19.8505 CaO19.886	2639295374	2093017479	1841343620	1867299845	1842495811	1633309276	2859488306	2415995236	1695856737	1442741112	1252292983	1636742038	1624646617	1773275782	1598372144	2203171417	1686664555	2092296996
A0A1D8PFV1	A0A1D8PFV1	0.00017417	1.04e-05	0.0238876	0.000964817	1.05e-06	0.580295	0.0023686	FALSE	-0.498	0.409	0.364	0.249	0.0557	-0.658	-0.807	60S ribosomal protein L4-B	RPL4B RPL4 orf19.7217 CAALFM_C114110CA	66849451396	51200038714	34277834968	61137340251	55070485625	43635934764	71505422178	55750071559	36891802879	33134362413	27872392643	36981408718	38617951777	41533960987	42561769600	43257563585	36659102800	42752497377
Q5A779	Q5A779	3.13e-06	2.07e-07	0.00184681	0.0794353	7.25e-08	0.00309455	0.442495	FALSE	3.43	0.871	0.364	1.76	1.64	4.33	4.71	GTP-binding protein	DRG1 orf19.12549 CAALFM_C108100WA	1945989899	1606950829	961379642	1656789808	1540672690	1.7605e+07	547079676	457602953	554741680	1044465303	672740121	1247071568	903071337	633585440	1005966524	NA	1.37453e+07	16756593
P83774	P83774	0.0256781	8.27e-06	0.0834659	0.0266053	3.06e-06	0.112714	0.00541449	FALSE	-0.276	0.274	0.363	-0.206	-0.187	-0.756	-0.827	Guanine nucleotide-binding protein subunit beta-like protein (40S ribosomal protein ASC1) (Absence of growth suppressor of Cyp1 protein 1) (Cytoplasmic antigenic protein 1)	ASC1 CAALFM_C701250WA CaJ7.0140 CaO19.6906	43312471545	34844060760	26016618800	33337616584	36603391987	25900870885	57938812470	48472531949	29034640798	21594240687	20490402687	25877951366	26918114811	24467057801	29551578669	32070690694	25077583809	29441597794
A0A1D8PI24	A0A1D8PI24	0.410296	0.382222	0.00360965	0.103596	0.882069	0.0015837	0.00629841	FALSE	-0.0956	0.196	0.362	0.393	0.44	0.102	-0.017	D-arabinose 1-dehydrogenase (NAD(P)(+))	ARA1 orf19.9718 CAALFM_C208130WA	11931080408	8273227516	7142820004	9082728720	8807871100	6692656842	10352092224	7789360068	4924989919	5588320546	5118972222	7213307817	7518887268	7681799194	6711253714	4632457376	3788517180	4515367460
A0A1D8PHC9	A0A1D8PHC9	0.000486278	0.00371515	2.79e-05	0.0789585	0.00104029	5.36e-05	0.0112154	FALSE	0.56	0.235	0.362	-0.756	-0.709	-0.431	-0.511	Aspartate transaminase	AAT1 orf19.11037 CAALFM_C205250CA	33477848907	22520081633	19420582263	24850972473	25554598092	17512208414	59951339282	49723672304	30186598642	15791141003	15028853258	18057595065	19608389771	19230710786	19705666240	20478984241	13295156622	16879796075
Q5A1Y2	Q5A1Y2	0.247777	0.0336435	0.404317	0.776217	0.038885	0.577544	0.622659	FALSE	-0.865	0.208	0.361	-0.617	-0.409	-1.69	-1.63	GTP cyclohydrolase II	RIB1 orf19.10380 CAALFM_CR02990CA	194452949	1.15512e+08	83017043	83163855	126061881	9.67002e+07	200395282	237362963	129100688	107059527	7.59448e+07	6.72659e+07	69775454	1.20839e+08	84972535	46148079	148673044	884101145
A0A1D8PUD2	A0A1D8PUD2	0.0093351	0.000598795	1.29e-05	0.405333	0.00056661	8.97e-05	0.0630203	FALSE	0.538	0.153	0.361	-1.17	-0.971	-0.788	-0.793	ATP synthase subunit delta, mitochondrial (F-ATPase delta subunit)	ATP16 orf19.7678 CAALFM_CR10850CA	3260143462	1996280946	2004382449	2019515352	2804142869	1266183569	6594148810	6249642226	3351986398	1630623162	1352659082	1734270310	1823603472	1810319738	1719115151	2220289804	2003223213	1658509220
A0A1D8PPL1	A0A1D8PPL1	1.75e-06	3.02e-06	0.00167292	0.00345511	6.92e-06	0.0137859	0.0765862	FALSE	-1.44	0.647	0.352	0.714	0.518	-1.38	-1.28	Histone acetyltransferase	TRA1 orf19.7783 CAALFM_C601320WA	1891153309	1353317387	1191760725	1574655224	1643546935	1483605133	1544186495	1056642394	8.95947e+08	1110205724	867349835	946497838	9.60677e+08	931183866	1218112025	2202842845	1160041358	1888332345
Q5AEN2	Q5AEN2	9.88e-05	5.63e-06	0.0580843	0.00209376	1.58e-06	0.447106	0.00499679	FALSE	-0.568	0.398	0.352	0.218	0.0827	-0.748	-0.837	60S ribosomal protein L9-B	RPL9B RPL9 orf19.236 CAALFM_C302470CA	25915038909	19843122328	14224826970	23437083073	22045428877	15712271180	28321678307	21417850183	14291448356	12796530860	11398070183	14989066066	14666141630	16459605867	15998713649	19300628859	13992697089	17117803706
A0A1D8PT36	A0A1D8PT36	0.0640322	0.112303	0.108856	0.184399	0.0603271	0.475916	0.456891	FALSE	-0.919	0.638	0.35	0.783	0.335	-0.775	-0.934	Mhp1p	MHP1 orf19.13942 CAALFM_CR05920CA	1176287374	1036508743	9.06171e+08	1520867901	1649784104	9.36293e+08	4.66698e+08	1319588110	1258269723	451457592	1035721537	708963858	994150929	849081161	8.03301e+08	909867875	843407627	1117654932
A0A1D8PHL1	A0A1D8PHL1	0.00233499	5.31e-07	4.81e-05	0.435421	1.33e-06	4.76e-05	0.165639	FALSE	0.889	0.192	0.35	1.39	1.39	2.08	1.93	Faa2-1p	FAA2-1 orf19.11595 CAALFM_C206070WA	603875040	435462931	357308319	526932794	460233007	1.7605e+07	229335732	162457802	1.98606e+08	272062858	3.96612e+08	261026861	362048655	4.70802e+08	335924063	61866286	56165784	54858457
A0A1D8PLP0	A0A1D8PLP0	0.0869611	0.00668483	0.647709	0.0922339	0.0465617	0.610459	0.402331	FALSE	-0.744	0.731	0.349	0.189	0.211	-1.29	-0.883	DNA-directed RNA polymerase III subunit	RPC53 orf19.10230 CAALFM_C402800WA	22392154	32802691	31664238	NA	45181448	1.7605e+07	24202352	36880797	23662812	NA	20120243	21376211	NA	10297691	22793972	28553701	16696884	34069119
A0A1D8PNQ9	A0A1D8PNQ9	0.180479	4.63e-05	0.773078	0.000350788	0.0029561	0.666832	0.103194	FALSE	-0.28	0.933	0.347	0.0585	-0.0875	-1.15	-0.715	Lap4p	LAP4 orf19.6671 CAALFM_C503590WA	201629628	154299216	1.69708e+08	230989815	182544564	142016716	259795448	185338411	185098659	1.03537e+08	106424894	144682777	116712603	85631146	93717664	156467986	1.47897e+08	112854091
Q59T95	Q59T95	8.3e-05	3.15e-06	0.00103687	0.0502304	3.89e-06	0.00508943	0.162552	FALSE	1.28	0.502	0.346	0.967	0.778	1.75	1.72	Cystathionine beta-synthase (EC 4.2.1.22)	CYS4 orf19.12011 CAALFM_C101870CA	10008054160	8148246844	5244247960	8993360222	8752915351	6741839420	6356266932	4717384163	3980385245	5417606304	4100799318	5826258821	5668247158	5780831354	6203293030	879098664	1803463351	8.53481e+08
Q5A1Q5	Q5A1Q5	0.326294	0.0101802	0.0335101	0.691144	0.00767971	0.0333421	0.794172	FALSE	1.31	0.522	0.342	3.03	3.04	3.82	4	Probable kinetochore protein NUF2	NUF2 CAALFM_C501280CA CaO19.1941 CaO19.9496	7.07449e+07	6.33666e+07	2.99217e+07	7.03108e+07	6.62742e+07	1.7605e+07	6.31791e+06	3.35382e+06	1.61348e+07	44954967	3.65373e+07	24902194	2.16222e+07	3.65081e+07	5.1976e+07	352118	340303	3.07152e+07
A0A1D8PCV8	A0A1D8PCV8	4.91e-07	6.98e-08	0.00167482	0.0333074	5.17e-08	0.00232202	0.0724138	FALSE	1.54	0.415	0.341	0.682	0.653	1.8	1.85	Chromatin structure-remodeling complex subunit RSC1	RSC2 orf19.10481 CAALFM_C102750CA	953198544	8.76648e+08	5.38133e+08	850551649	702405249	669615749	618224109	549156026	479880654	621782304	384505726	574354724	469131518	647302416	6.0541e+08	1.29329e+08	9.17465e+07	9.1829e+07
A0A1D8PEY9	A0A1D8PEY9	0.570879	8.18e-06	0.0173161	0.00311731	1.32e-06	0.000639682	0.00800706	FALSE	-0.0634	0.39	0.338	-0.295	-0.478	-0.748	-0.88	40S ribosomal protein S17B	RPS17B orf19.2329.1 CAALFM_C110870WA	18026754710	11625986559	9337462197	14387417378	15168816988	10991097430	25727734386	21294900924	13592456832	8582564330	6630338706	10577658270	10495089285	11064898718	9996601883	12012579938	10094244434	11461958623
A0A1D8PTX9	A0A1D8PTX9	0.000876589	0.174945	0.190331	0.18124	0.220824	0.225486	0.118579	FALSE	0.857	0.286	0.338	-0.28	-0.258	0.291	0.261	Pho88p	PHO88 orf19.7327 CAALFM_CR09320CA	4868484872	3093811500	3052567079	3636942782	3647238437	2772248074	6181046082	5021187168	3565939544	2377151084	2107813845	2818882730	2770938071	2790322439	2854146040	1359419476	2139181592	1046633390
Q5AH90	Q5AH90	0.000409991	0.000817087	0.184227	0.100839	0.000467906	0.292801	0.26442	FALSE	1.34	0.509	0.337	0.405	0.317	1.23	1.32	Rho family guanine nucleotide exchange factor	ROM2 orf19.8525 CAALFM_C203240CA	1091549663	8.10739e+08	5.62413e+08	761052895	876609592	7.50141e+08	1021442171	5.78558e+08	613509265	6.24679e+08	5.3229e+08	4.614e+08	630680892	7.18874e+08	4.16988e+08	1.17765e+08	2.33489e+08	134259414
Q5AJD2	Q5AJD2	0.0638598	0.476107	0.23704	0.964715	0.903029	0.165996	0.51055	FALSE	1.01	0.0225	0.337	-0.617	-0.73	0.366	-0.062	Dolichyl pyrophosphate Glc1Man9GlcNAc2 alpha-1,3-glucosyltransferase (EC 2.4.1.265) (Asparagine-linked glycosylation protein 8) (Dol-P-Glc:Glc(1)Man(9)GlcNAc(2)-PP-dolichyl alpha-1,3-glucosyltransferase) (Dolichyl-P-Glc:Glc1Man9GlcNAc2-PP-dolichyl glucosyltransferase)	ALG8 CAALFM_C301880WA CaO19.1659 CaO19.9228	50030216	6.1436e+07	40241282	55044682	59210941	1.7605e+07	110097996	98282178	73388941	6.43727e+07	13686358	4.32441e+07	28476250	121538297	39317243	31168705	30015519	17171508
A0A1D8PH74	A0A1D8PH74	0.323749	0.00764834	0.00181063	0.10201	0.00700151	0.00904316	0.386567	FALSE	0.385	0.658	0.336	1.45	1.14	1.17	1.19	Serine/threonine protein kinase	RIM11 orf19.8410 CAALFM_C204290WA	1199422408	862623176	704137279	1070828942	1079624357	995876431	513471398	4.59191e+08	4.06583e+08	6.63556e+08	479839067	706224063	663895552	666353844	720540775	8.2668e+07	3.37297e+08	2.52653e+08
Q5ACU9	Q5ACU9	2.28e-07	2.08e-08	0.00966399	0.330039	2.47e-08	0.0050597	0.158818	TRUE	2.11	0.228	0.336	0.677	0.751	2.56	2.52	Transcription factor	NDT80 orf19.9667 CAALFM_C200140WA	1543667686	889196823	6.2497e+08	1015470346	9.14563e+08	663537286	789554072	543336039	590884597	6.95604e+08	4.94661e+08	769307744	6.34153e+08	721985455	9.11984e+08	107516050	5.29104e+07	9.10401e+07
Q5A1M3	Q5A1M3	0.00316021	1.44e-05	2.08e-05	0.00491921	5.24e-06	0.000189184	0.168149	FALSE	0.809	0.758	0.33	1.43	1.14	1.48	1.62	Potential protein lysine methyltransferase SET5 (EC 2.1.1.-) (SET domain-containing protein 5)	SET5 CAALFM_C500950CA CaO19.1972 CaO19.9528	288568462	230361051	1.71161e+08	257041310	2.76651e+08	1.7605e+07	148330211	84499307	119026613	149706008	129805690	182933320	149338986	140482738	184747697	49180166	2.51911e+07	36633312
A0A1D8PCW6	A0A1D8PCW6	4.82e-05	3.54e-07	0.11916	0.143259	2.66e-08	0.0462824	0.00744389	FALSE	-0.609	0.163	0.329	-0.175	-0.23	-0.947	-1.17	40S ribosomal protein S16A	RPS16A CAALFM_C103030WA	26001840221	18109941639	13769667116	19421710639	22522509032	13929799121	32136376495	26279195422	17444080677	13095222273	10675120544	14519855504	15808779867	17967004421	16627290306	22468123030	17744653563	21452246803
A0A1D8PDL6	A0A1D8PDL6	0.000120318	2.81e-05	0.0889353	0.0188657	1.61e-06	0.623507	0.00725168	FALSE	-0.553	0.278	0.329	0.192	0.0526	-0.639	-0.829	60S ribosomal protein L7-A	RPL7A orf19.2478.1 CAALFM_C105720WA	37458410709	26590701691	17599571340	31158954868	29800071840	21109838714	37419641834	29820383872	19817358828	18039212486	15305929125	19879306894	21903526074	23938117566	22808310896	24464114747	20210910376	23078285163
A0A1D8PQ57	A0A1D8PQ57	4.07e-06	1.85e-05	0.00388173	0.0250473	4.38e-05	0.0108616	0.159877	FALSE	-1.62	0.557	0.329	0.767	0.652	-1.41	-1.3	Bifunctional AP-4-A phosphorylase/ADP sulfurylase	APA2 orf19.13075 CAALFM_C603410CA	1226946836	941630812	737041186	978659776	998465216	927111498	1033802643	605994942	493274044	616060407	608533473	710965150	1034939766	519750165	5.75787e+08	1144038492	1042766964	1225698608
A0A1D8PNB5	A0A1D8PNB5	8.25e-05	0.0836914	0.21156	0.0369024	0.00578133	0.237144	0.339475	FALSE	1.8	0.76	0.326	-0.431	-0.407	0.613	1.07	Rho family guanine nucleotide exchange factor	CDC24 orf19.10684 CAALFM_C501970CA	551025196	453147747	328127137	474504050	3.68557e+08	3.72877e+08	941739527	6.27981e+08	454194177	371890460	2.48032e+08	280257837	222514973	199008606	330298346	212437920	58781394	8.26295e+07
A0A1D8PLP3	A0A1D8PLP3	9.83e-07	0.000240191	0.0481111	0.252621	0.000884514	0.0136726	0.240916	FALSE	2.18	0.315	0.324	-0.572	-0.745	1.29	1.11	Complex III subunit 9	QCR9 orf19.2707.1 CAALFM_C402890CA	445659728	450260421	324894124	436078152	377137612	475442920	1035703460	644148308	647683252	304963590	196615474	344486124	376248340	382740066	306828632	76028944	134216411	74309414
A0A1D8PJ75	A0A1D8PJ75	0.000316527	6.51e-07	5.28e-05	0.0740605	2.47e-09	4.1e-05	0.0161382	TRUE	-0.563	-0.229	0.324	-0.68	-0.697	-1.01	-1.58	Bzz1p	BZZ1 orf19.9266 CAALFM_C301500CA	2164003181	1380167547	1103340152	1559247787	1691368997	1084593120	3946549976	2885211097	1734863010	9.91548e+08	868371731	1210725488	1567271449	1784518205	1792228860	2336450113	2031013842	2194318020
Q5AI56	Q5AI56	0.0769396	0.252458	0.757511	0.694339	0.0209191	0.57773	0.227296	FALSE	-0.489	-0.103	0.323	0.0806	0.146	-0.306	-0.666	Tsr2p	TSR2 orf19.10515 CAALFM_C103060CA	174084978	106067703	93238656	103909599	146288536	82791687	168508832	143186721	74134259	88388268	62998868	98010576	125371265	155243098	87153190	128807350	59765928	105066755
A0A1D8PK79	A0A1D8PK79	0.8573	0.260005	0.453713	0.828888	0.413613	0.228253	0.557642	FALSE	0.0984	-0.118	0.323	0.414	0.677	0.631	0.453	Smi1bp	SMI1B orf19.6972 CAALFM_C305350CA	416231112	109230815	46266118	9.46379e+07	117925876	91358282	1.14736e+08	113559028	55613815	9.9717e+07	70810156	94581798	108693498	123033800	106138817	19777258	58824170	83031606
Q5AAJ7	Q5AAJ7	0.126983	0.000255326	9.37e-05	0.30051	0.000143626	3.19e-06	0.522222	FALSE	-0.795	-0.527	0.322	2.65	3.65	2.38	2.53	SWR1-complex protein 4	SWC4 CAALFM_CR00400CA CaO19.7492	399359516	4.80642e+08	429558525	2.53985e+08	421226650	80473475	48046808	40332304	30182407	306888894	2.91877e+08	292858208	357521164	283221056	2.76829e+08	16851470	NA	66429838
Q3MNT0	Q3MNT0	7.63e-08	3.99e-07	0.181036	0.0172441	2.39e-07	0.217815	0.0452372	FALSE	1.49	0.396	0.322	0.206	0.189	1.3	1.36	Transcription elongation factor SPT6 (Chromatin elongation factor SPT6)	SPT6 CAALFM_C704300WA CaJ7.0509 CaO19.7136	4637659216	3370912587	2487121661	3309777800	3738076632	2727217268	4876112764	3209601162	2360170150	2403694069	2002116217	2568177463	2418901122	2397654499	2781726036	5.61697e+08	7.89549e+08	610013058
A0A1D8PLD6	A0A1D8PLD6	3.01e-07	0.606459	3.7e-06	0.236507	0.0253568	9.36e-07	0.11649	TRUE	-1.75	-0.238	0.322	1.41	1.59	-0.101	-0.481	Pdc12p	PDC12 orf19.12078 CAALFM_C401850CA	301071432	213410656	177976840	193031232	238082888	143434784	89472048	80109080	81749464	177212784	123777552	165838208	237052012	246845858	201071354	127153528	151944580	189853328
Q92210	Q92210	0.000223197	0.00221672	0.0198007	0.172831	0.000944375	0.00198019	0.00890293	FALSE	-0.523	0.152	0.322	0.279	0.403	-0.397	-0.443	Phosphoribosylaminoimidazole carboxylase (EC 4.1.1.21) (AIR carboxylase) (AIRC)	ADE2 CAALFM_C304520CA CaO19.13327 CaO19.5906	4228526948	3218766839	2566613761	3104243603	3195816470	2280440550	3557438120	2773112296	2157592506	2299816800	1941327894	2486740823	2719010668	2448538091	2694701550	2555748808	1784523974	2265694741
Q59WW8	Q59WW8	0.0181301	0.278546	0.422687	0.0100217	0.953499	0.111609	0.31728	FALSE	0.822	0.914	0.318	-0.254	-0.522	-0.346	-0.0182	Glutathione peroxidase	GPX2 orf19.7730 CAALFM_C600840WA	43665536	37488836	54798204	43614780	58576763	1.7605e+07	78897104	88872438	5.32572e+07	34763945	2.93489e+07	28155326	35236320	23288020	25980150	16107263	27652172	24831426
Q59WG0	Q59WG0	0.0012993	0.0104156	0.30343	0.98758	0.00125237	0.077947	0.0753572	FALSE	-0.662	0.00262	0.317	0.176	0.314	-0.488	-0.665	Adenosine 5'-monophosphoramidase HNT1 (EC 3.-.-.-) (Histidine triad nucleotide-binding protein HNT1) (HINT)	HNT1 orf19.2341 CAALFM_C110780CA	5926321812	3554604960	3241265662	4027909028	4254233044	2505998003	5309346283	3858976110	2441300286	2813793065	2405961480	3239221260	3442584212	4054863842	3330667634	3336766042	3788660677	2563307712
A0A1D8PKY7	A0A1D8PKY7	0.00248873	0.544395	0.102521	0.210838	0.802987	0.0659669	0.174415	FALSE	0.816	0.291	0.317	-0.387	-0.442	0.138	0.0564	Histidine biosynthesis trifunctional protein [Includes: Phosphoribosyl-AMP cyclohydrolase (EC 3.5.4.19); Phosphoribosyl-ATP pyrophosphohydrolase (EC 3.6.1.31); Histidinol dehydrogenase (HDH) (EC 1.1.1.23)]	HIS4 orf19.13084 CAALFM_C400140CA	1720937885	1235423885	965268281	1460996914	1368702881	963195127	2759428754	1909941003	1374386749	8.01161e+08	817434792	1006242330	1102348002	1055098417	9.84946e+08	386074382	7.19378e+08	7.82278e+08
A0A1D8PKJ3	A0A1D8PKJ3	0.0111517	0.00123696	0.994726	0.287571	8.37e-05	0.881612	0.0311648	FALSE	-0.386	0.146	0.316	-0.000888	-0.02	-0.533	-0.722	E1 ubiquitin-activating protein	UBA1 orf19.7438 CAALFM_C306500WA	14287459590	10099324831	8513031645	11144061643	11560042290	8308330094	16486618718	13029345440	8390019525	7735188536	6255874944	8165825679	10140605412	9456987723	8969252574	7355517037	8617793263	10376989431
Q5AIA6	Q5AIA6	1.21e-07	0.0601254	5.93e-06	0.476048	0.296843	1.72e-05	0.0337798	FALSE	1.32	0.0983	0.316	-0.946	-0.858	0.275	0.146	Pyridoxal 5'-phosphate synthase (glutamine hydrolyzing) (EC 4.3.3.6)	SNZ1 orf19.10464 CAALFM_C102590CA	20353986379	13215663344	12195921810	14655121214	15026846701	10376077558	42382876676	32545337933	19928324362	10574072368	8736199107	11430643713	12793613172	12951900632	12235871877	8445576776	5208668743	6574802225
A0A1D8PF53	A0A1D8PF53	2.29e-06	4.87e-05	0.00547055	0.186218	1.32e-05	0.00123613	0.0112761	FALSE	-0.83	0.15	0.316	0.355	0.437	-0.626	-0.709	Cta3p	CTA3 orf19.8759 CAALFM_C111540CA	5461047065	4056375273	3257802064	4230973552	4128280214	2920065188	4603017942	3919059947	2269482494	2613122012	2656052762	3347914678	3470706256	3413467999	3427261872	3428552692	3216720285	3413875208
Q59WC2	Q59WC2	0.000438701	0.000427613	0.469139	0.461284	0.00118233	0.776191	0.434689	FALSE	1.78	-0.295	0.313	-0.289	0.113	1.78	1.58	Organic acid transporter	YMC1 orf19.11927 CAALFM_C107200WA	192574014	189683268	103499286	129808016	138907891	1.7605e+07	183256257	208770590	110011874	139598542	58499128	150013649	172894128	120869816	131879432	15203125	4.92785e+07	22744584
Q59ZE0	Q59ZE0	5.39e-07	0.0155161	0.00108833	0.0891852	0.03449	0.000399283	0.107868	FALSE	1.58	0.333	0.313	-0.747	-0.842	0.502	0.426	ATP synthase subunit 4	ATP4 orf19.11063 CAALFM_C205500WA	24321841497	17939876208	13234717927	21457040187	20659013921	13289357666	50937723343	35407478015	25931929801	12987329176	10439930030	13802228107	14701935865	15154835259	14414355950	5753357820	9194527226	5402019343
A0A1D8PSQ3	A0A1D8PSQ3	0.046183	0.000814578	0.0986437	0.773706	3.16e-05	0.1811	0.0290579	FALSE	-0.28	0.0375	0.311	-0.226	-0.18	-0.544	-0.771	Type I HSP40 co-chaperone	YDJ1 orf19.8136 CAALFM_CR04200WA	9153685859	6265367927	4700990638	6757356511	7436130313	4080524432	11164804956	9238706244	5348968672	4539027901	3620256228	5335109050	5809832446	6064581797	5859858474	5903769099	5177900244	5283160094
A0A1D8PG82	A0A1D8PG82	0.000470638	0.0134882	1.18e-06	0.460195	0.0233674	2.55e-06	0.613005	TRUE	-2.73	0.457	0.311	4.89	4.57	1.7	1.53	Hgt8p	HGT8 orf19.9571 CAALFM_C201010WA	1592961762	1129481645	854316404	1374007814	1449050432	1244510892	43093844	25991148	143335472	777904924	715054512	898308386	1032485676	1094028710	923334141	136544800	434197532	1.29255e+08
A0A1D8PFG4	A0A1D8PFG4	0.000138385	5.53e-06	0.374578	0.0137251	3.41e-07	0.372117	0.0114865	FALSE	-0.553	0.3	0.31	0.0976	-0.0982	-0.755	-0.961	60S ribosomal protein L27-A	RPL27A CAALFM_C112390CA	18312209832	13141854056	10146353816	16346951860	15297263125	12285370982	22786976300	16896634342	10946399215	10045609820	7494662720	10579206518	11337275298	13459637106	11744551956	14502199466	11388859484	13175455171
A0A1D8PG20	A0A1D8PG20	0.00173499	3.31e-07	4.11e-08	0.0461505	2.82e-07	7.46e-08	0.0139365	TRUE	0.426	0.241	0.31	-1.18	-1.13	-0.996	-1.01	Bifunctional 2-aminoadipate transaminase/aromatic-amino-acid:2-oxoglutarate transaminase	ARO8 orf19.9645 CAALFM_C200340CA	9756353675	7388977665	5412842621	7498874857	7418842031	5236174880	25886449992	16623359484	13256211278	4995288265	4526165746	5630294201	6126782108	5740154728	5462090698	7627727508	6485302192	7785443599
A0A1D8PTV1	A0A1D8PTV1	0.00308905	2.91e-05	0.121172	0.406444	1.28e-05	0.418816	0.0480604	FALSE	-0.51	0.122	0.309	-0.236	-0.119	-0.868	-0.938	U6 snRNA-associated Sm-like protein LSm1	LSM1 orf19.7290 CAALFM_CR08930CA	588586724	430831502	349029793	383360524	495034122	306372159	778258552	519513182	394529229	301390238	283344807	338252848	342444472	418552920	342493780	531148190	341459169	415339524
P83781	P83781	1.01e-07	7.57e-06	0.30008	0.0655715	1.17e-05	0.118307	0.11557	FALSE	1.83	0.367	0.308	-0.198	-0.306	1.27	1.22	Mitochondrial outer membrane protein porin (Cytoplasmic antigenic protein 4)	POR1 CAALFM_C104100CA CaO19.1042 CaO19.8644	73893159014	54973032992	38512183393	59717657231	60771831665	45197473033	97228967772	68613252539	62356045698	37498261199	31335465616	43531575759	42410507042	42912495260	45708000441	10055396524	16057762723	9325138008
Q59S43	Q59S43	0.629498	0.0896997	0.536702	0.497214	0.162348	0.781894	0.495543	FALSE	-0.217	0.306	0.307	-0.278	-0.124	-0.801	-0.648	Mediator of RNA polymerase II transcription subunit 11 (Mediator complex subunit 11)	MED11 CAALFM_C701290WA CaJ7.0143 CaO19.6909	37422615	58920839	57553722	42755815	39190776	1.7605e+07	65967788	84922941	4.12588e+07	29701486	37025241	37810696	32094640	27876864	49618887	75294632	17888146	44052052
Q5ABD9	Q5ABD9	1.14e-05	2.12e-05	0.506231	0.30647	3.75e-05	0.390347	0.131958	FALSE	1.27	0.203	0.306	0.131	0.17	1.2	1.13	Vacuolar protein sorting-associated protein 27	VPS27 CAALFM_C100750CA CaO19.13452 CaO19.6031	465791448	3.46908e+08	308953780	327355278	353526699	333017309	471793018	3.98696e+08	2.62497e+08	306264560	1.84113e+08	290881367	247839195	421137066	2.6349e+08	9.63361e+07	82605992	7.22146e+07
A0A1D8PRM5	A0A1D8PRM5	5.29e-10	0.0046785	4.54e-07	0.0126766	0.0101387	3.24e-07	0.00963887	TRUE	1.53	0.292	0.306	-0.899	-0.925	0.343	0.303	F1F0 ATP synthase subunit f	ATP17 orf19.7509.1 CAALFM_CR00250WA	5474877106	3986148968	3277527288	4327085797	4063758104	3592613672	12128477926	8757135656	6484860020	3140242554	2274671204	3291652492	3071698044	3540593673	3447206702	1759694193	1667620876	1580707510
Q5A9X7	Q5A9X7	0.00177269	0.0790811	0.491532	0.231326	0.046441	0.915582	0.0976871	FALSE	0.664	0.216	0.306	-0.122	0.0186	0.327	0.377	Arp9p	ARP9 orf19.10043 CAALFM_C301030WA	1715157252	1127608934	695777522	1219024111	1142292177	6.04241e+08	1762774912	1186812375	870856640	883974048	6.10017e+08	8.19902e+08	8.34861e+08	8.52469e+08	8.21593e+08	400541318	423008057	4.41779e+08
A0A1D8PHF8	A0A1D8PHF8	1.03e-08	6.88e-06	2.5e-11	0.990231	4.67e-06	9.04e-12	0.241809	TRUE	-2.98	-0.00311	0.305	4.71	5.08	1.73	1.79	Wh11p	WH11 orf19.3548.1 CAALFM_C205180WA	108000000000	79884234237	82459426837	83820912880	75822652331	43295860544	3656394596	3426801466	2060366221	61577463442	57272405236	66233756385	73110607048	65355290695	63097704553	21795067438	8229598773	11560641960
Q59Z50	Q59Z50	0.342759	3.19e-05	0.000227212	0.907741	1.08e-05	0.00156727	0.0970077	FALSE	-0.169	0.0203	0.305	-0.845	-0.672	-1.03	-1.15	Spermidine synthase	SPE3 orf19.9790 CAALFM_C206960WA	5626079196	3937032163	3555080905	3763470238	4580859162	2668483805	11040783476	8589006894	4726700215	2922844102	2650380742	3345230555	3605312270	3940228474	3379999268	6206068893	3438449342	4878148004
Q59WT0	Q59WT0	0.00577218	0.000533186	0.326527	0.845561	4.32e-05	0.832994	0.032377	FALSE	-0.414	0.0252	0.302	-0.129	-0.0273	-0.568	-0.743	Actin-related protein 2/3 complex subunit 3	ARC18 orf19.7768 CAALFM_C601140CA	1410787306	9.59752e+08	7.63724e+08	979926838	1063834471	671994628	1501834432	1332462176	7.69725e+08	673282181	5.76302e+08	883377442	9.49092e+08	901824899	845484601	959366518	7.19038e+08	863382400
Q5AJB7	Q5AJB7	1e-06	3.95e-05	0.383314	0.00594713	9.56e-05	0.773287	0.0231895	FALSE	0.974	0.383	0.301	0.106	-0.0347	0.697	0.638	Cullin	CDC53 orf19.9243 CAALFM_C301700WA	2854318148	2251742374	1533851980	2495628633	2126799150	2085453998	3336170721	2637935344	1694488422	1481705927	1331508783	1658473476	1559395926	1789973112	1946794063	7.53336e+08	612162744	698275079
Q5ACR4	Q5ACR4	0.127225	0.002898	0.262067	0.429956	0.00304222	0.285938	0.410997	FALSE	-0.57	0.286	0.298	-0.411	-0.39	-1.27	-1.26	Protein OS-9 homolog	YOS9 CAALFM_CR10020CA CaO19.7578	82923988	85675998	90836704	95923032	86956832	62039706	142031658	103448940	139158981	79236820	41213347	66030507	61714548	41079245	122628148	112690036	80695234	120421216
A0A1D8PU69	A0A1D8PU69	0.00806153	0.000870261	0.0824722	0.47043	0.000114063	0.374664	0.216457	FALSE	-0.711	-0.171	0.298	-0.431	-0.211	-0.971	-1.22	Thioredoxin	TRX1 orf19.7611 CAALFM_CR10350CA	9406294345	4977084052	5788541928	4495391375	8411806151	3800838408	8769641224	10181907543	6625613073	4048189702	3974241598	5628276347	6514464200	6555310438	5226212266	8172667164	6944719065	7476170344
A0A1D8PGS7	A0A1D8PGS7	0.0013223	4.24e-05	0.452012	0.297332	1.32e-05	0.54089	0.0753357	FALSE	-0.619	0.167	0.297	-0.12	-0.097	-0.906	-1.01	Phosphoribosylglycinamide formyltransferase 1 (EC 2.1.2.2)	ADE8 orf19.13211 CAALFM_C203090CA	1700103090	1349388156	808151478	1133269058	1367897940	955220010	2116266680	1323981738	1139267129	924830206	755920913	8.87572e+08	1115501018	1102532574	925238432	1377814098	999627488	1373560248
Q5A0M4	Q5A0M4	0.000671683	1.97e-06	0.172619	0.0671885	5.36e-07	0.193942	0.0101107	FALSE	-0.434	0.198	0.296	-0.143	-0.136	-0.775	-0.866	Elongation factor 2 (EF-2)	EFT2 CAALFM_C203100WA CaO19.13210 CaO19.5788	191000000000	143000000000	121000000000	155000000000	152000000000	115000000000	252000000000	190000000000	128000000000	102000000000	90302626546	120000000000	125000000000	128000000000	122000000000	153000000000	114000000000	142000000000
A0A1D8PS14	A0A1D8PS14	9.09e-05	0.0271262	0.0138415	0.888556	0.0633412	0.000133233	0.0925558	FALSE	-0.884	-0.0233	0.294	0.459	0.85	-0.402	-0.329	Ifu5p	IFU5 orf19.10100 CAALFM_CR01730WA	246403589	180613214	170827536	168141590	165622593	101365554	1.62128e+08	1.24728e+08	90413727	104548150	131575262	1.86119e+08	130470638	152676320	161910427	124144636	116310432	130202115
A0A1D8PPT5	A0A1D8PPT5	0.00445963	0.000107033	0.265711	0.00774182	2.82e-05	0.987916	0.0165112	FALSE	-0.364	0.334	0.293	0.125	0.00166	-0.574	-0.656	60S ribosomal protein L23-A	RPL23A RPL23B orf19.3504 CAALFM_C602070CA	16500806074	12031369584	7940368562	13343534238	13215336927	9669379817	16694503356	13445356188	9849629075	8056085509	7232693860	9132694181	9314853002	10330607656	9622055222	9469952665	7979759251	10209052149
A0A1D8PDW6	A0A1D8PDW6	0.92811	0.0645613	0.686853	0.0250255	0.821575	0.749061	0.527542	FALSE	0.0415	1.13	0.293	0.186	0.147	-0.907	-0.104	Pcl7p	PCL7 orf19.13605 CAALFM_C106850WA	193682108	168312971	141092093	225260174	123562825	149928503	243551364	162516699	1.20357e+08	157946608	7.71541e+07	1.27499e+08	26744268	142476784	NA	1.02677e+08	67618384	1.02951e+08
A0A1D8PCA8	A0A1D8PCA8	0.00677982	0.259457	0.0246591	0.612253	0.0415205	0.0152021	0.0877342	FALSE	-0.506	0.0826	0.293	0.401	0.441	-0.187	-0.358	Serine/threonine-protein phosphatase (EC 3.1.3.16)	CMP1 orf19.13454 CAALFM_C100730CA	2303684914	1418239281	1484641905	1943692766	1721550648	1117953192	2221737642	1430024080	859323895	1191463123	1054616215	1304745922	1423078847	1683633025	1431441935	1162016865	9.27235e+08	1186596378
A0A1D8PSK2	A0A1D8PSK2	0.996216	0.00273872	0.0706229	0.117251	0.000512226	0.00383161	0.322789	FALSE	-0.00138	0.476	0.292	-0.558	-0.988	-1.04	-1.28	40S ribosomal protein S30	RPS30 CAALFM_CR03770CA orf19.4375.1	1537317936	991003568	680015344	1284103522	2312049748	713576816	2167409312	2605699820	2013642272	625981528	591346392	946153530	965993352	1145739920	773843925	1188855280	1132540886	1385509224
Q5AP79	Q5AP79	3.3e-10	6.21e-10	0.00796392	0.00187577	2.56e-10	0.0335099	0.0586873	TRUE	2.19	0.537	0.289	0.434	0.331	2.08	2.23	Mir1p	MIR1 orf19.12349 CAALFM_C110160WA	16075713398	13448382392	7858416688	13852425269	12935010910	9840635034	12761114773	10571373652	8906820376	9114250850	6767265117	9380254214	8104309968	8097045072	9584671821	1414596977	1357457524	1085622959
A0A1D8PKC3	A0A1D8PKC3	0.949535	0.0311517	0.302089	0.228212	0.00625517	0.0977305	0.190438	FALSE	-0.0135	0.265	0.289	-0.225	-0.373	-0.504	-0.676	Translation elongation factor EF1B gamma	CAM1 orf19.7381.3 CAALFM_C306010WA	17116381623	13920869050	9567287148	15346554542	14901852691	11350774381	26587378351	16908593776	15502105569	8836924986	8329314692	10539644091	11329888795	11705712716	12282734246	6984889805	12378643945	13560395740
Q59YG5	Q59YG5	2.32e-06	0.00113417	0.782532	0.00526824	0.000178048	0.411334	0.100034	FALSE	1.25	0.541	0.288	-0.0461	-0.139	0.668	0.828	Mitochondrial import inner membrane translocase subunit TIM23	TIM23 orf19.8941 CAALFM_C209900CA	1599372097	1217759376	908045775	1309584404	1340675239	1022544880	1780990516	1553377049	1200344449	841286418	755539296	948510598	839576132	852466573	887206312	3.33798e+08	4.52619e+08	264557580
P84149	P84149	0.57189	0.424182	0.869931	0.139064	0.761842	0.828317	0.515664	FALSE	0.249	0.676	0.287	0.0719	-0.0952	-0.355	-0.133	mRNA export factor MEX67	MEX67 CAALFM_CR04050CA CaO19.488 CaO19.8118	330262492	209705038	221228824	272902268	322222687	2.06524e+08	192903570	4.55772e+08	298970878	131164951	1.51929e+08	2.62634e+08	2.16778e+08	177356758	126029528	7.67562e+07	151330951	220325131
Q5AB87	Q5AB87	0.00148255	2.48e-06	0.258668	0.0255951	7.48e-07	0.044513	0.0376874	FALSE	-0.491	0.311	0.286	-0.147	-0.275	-0.949	-1.05	60S ribosomal protein L16-A	RPL16A RPL16 orf19.6085 CAALFM_C100180WA	20922066547	16278191530	10280643231	19185519350	17812768589	11203777319	27149849157	21895646915	14687246119	10134482446	9712731337	12184533152	12381049769	13621462504	12936360787	17284819498	13581655864	16899446053
Q5A3M6	Q5A3M6	0.00251868	0.0101727	0.0193277	0.0048128	0.000545149	0.00481982	0.0226676	FALSE	0.41	0.373	0.285	0.295	0.373	0.331	0.497	GPI ethanolamine phosphate transferase 1 (EC 2.-.-.-)	MCD4 CAALFM_C112200WA CaO19.12709 CaO19.5244	633823821	529547786	420359461	531028830	536528798	352280944	546973520	4.48897e+08	3.72315e+08	3.65927e+08	336510320	3.92986e+08	335273970	3.93131e+08	3.81581e+08	2.04682e+08	1.59186e+08	1.95842e+08
A0A1D8PSE7	A0A1D8PSE7	2.62e-07	0.897567	4.91e-08	0.161975	0.806463	1.34e-08	0.015982	TRUE	-0.957	0.153	0.284	1.1	1.22	-0.0136	-0.0259	Ifr2p	IFR2 orf19.9932 CAALFM_CR03280WA	10838814584	8023253092	6606223165	7913223688	7965932875	5959825406	5482101809	4112235864	2862317131	5933548262	5103815370	6520463142	6921972146	6186263212	6944267920	4820892972	3527408506	4542715914
A0A1D8PRW9	A0A1D8PRW9	0.449689	0.0154205	0.04281	0.000881949	0.0159407	0.431292	0.0149516	FALSE	-0.0796	0.431	0.284	0.228	0.083	-0.282	-0.281	Boi2p	BOI2 orf19.10740 CAALFM_CR01240CA	7.64161e+08	5.84794e+08	4.27041e+08	7.18618e+08	6.55278e+08	4.58946e+08	7.80678e+08	6.42175e+08	4.50826e+08	399293788	3.79568e+08	4.33147e+08	426034020	498964997	451668840	369228358	350604422	336998780
Q5AND4	Q5AND4	0.0162347	6.42e-06	0.0262849	0.0966318	2.23e-06	0.0297172	0.0238067	FALSE	-0.304	0.198	0.283	-0.277	-0.27	-0.78	-0.857	Rdi1p	RDI1 orf19.13389 CAALFM_C305000WA	9364524770	6968706398	6201247030	7569892672	7462595785	5910398020	13845403824	10655171303	6764225697	5299986194	4426980468	5952242935	6409080460	6544517552	5735607473	7776798306	5737647697	6889354581
Q5AD59	Q5AD59	0.000194959	0.238251	0.0152742	0.329536	0.601556	0.00182138	0.110951	FALSE	0.825	0.167	0.281	-0.456	-0.633	0.203	-0.0881	Methylthioribose-1-phosphate isomerase (M1Pi) (MTR-1-P isomerase) (EC 5.3.1.23) (S-methyl-5-thioribose-1-phosphate isomerase) (Translation initiation factor eIF-2B subunit alpha/beta/delta-like protein)	MRI1 CAALFM_C201160WA CaO19.2008 CaO19.9559	704934413	478315478	383005666	567849428	6.06051e+08	454211213	1173058106	897213737	643844212	321461832	367371320	378916479	4.74167e+08	535462056	474014976	218957303	3.30202e+08	275543505
Q5AJX0	Q5AJX0	0.00324147	8.63e-06	0.333011	0.0400881	9.21e-06	0.434851	0.0296779	FALSE	-0.412	0.263	0.281	-0.116	-0.0933	-0.791	-0.786	Histidine--tRNA ligase (EC 6.1.1.21)	HTS1 orf19.11533 CAALFM_C505490CA	6562737768	4605653341	3859256610	5093377776	5209132789	3508979259	7269381726	6324390518	4335369387	3392832060	3128706726	3804230726	3857986964	4181899366	3638120374	3803414821	4323374010	4665966611
A0A1D8PGL8	A0A1D8PGL8	0.00947659	0.304948	0.114603	0.800188	0.342314	0.146126	0.636029	FALSE	1.74	0.149	0.28	-0.975	-0.892	0.617	0.57	Zn(2+) transporter	ZRC1 orf19.9111 CAALFM_C202200WA	336399090	246933611	196258131	230211388	310746516	1.7605e+07	675220282	503236514	431297156	151367636	304843630	122497368	100095016	228105848	401099088	56237812	227293166	50152168
A0A1D8PJ26	A0A1D8PJ26	0.151742	1.11e-07	2.34e-05	0.0473638	1.8e-07	8e-05	0.02558	FALSE	-0.17	0.244	0.28	-0.695	-0.616	-1.11	-1.07	Oxoglutarate dehydrogenase (succinyl-transferring) (EC 1.2.4.2)	KGD1 orf19.6165 CAALFM_C300880WA	40193357320	29692736015	24195980457	30537428166	30759237727	21819962162	73125888692	55417084739	36101430406	22267594661	18820238120	23902338978	24593251558	22804527260	23966780608	39082087506	26377064927	33052477812
Q5A5U9	Q5A5U9	0.151326	7.23e-09	2.64e-07	0.000421861	4e-07	2.74e-07	0.237637	TRUE	0.343	1.04	0.279	-2.08	-2.08	-2.78	-2.01	Cell wall protein PGA31 (GPI-anchored protein 31) (LDG family protein 5)	PGA31 LDG5 CAALFM_C404080CA CaO19.12761 CaO19.5302	192808528	158666048	134308986	158323632	156760032	136727328	1016413372	1012595588	422531532	113830944	105838936	118568992	77897688	56095052	97491856	441398808	246066854	320781352
Q59P43	Q59P43	5.39e-07	0.0960316	4.05e-07	0.0659504	0.0168533	8.69e-07	0.0327784	TRUE	-1.02	0.234	0.278	1.04	0.979	-0.209	-0.318	GTP-binding nuclear protein	GSP1 orf19.12948 CAALFM_C206310CA	14840854944	10962167238	8264000539	11814382521	13521053897	8067882112	8205131092	5949641363	5062729562	7240519892	7191159590	8993377356	9531326506	9489028102	9532930172	6703966051	6779035078	7406314507
A0A1D8PS45	A0A1D8PS45	2.05e-11	0.000928187	7.19e-13	0.252275	0.0131006	7.72e-13	0.0305152	TRUE	-2.21	0.138	0.278	2.83	2.82	0.483	0.328	Adh5p	ADH5 orf19.10139 CAALFM_CR02070CA	28674651220	22449498677	18530952075	24510216856	22215754438	18919469252	5120129218	3769376835	2475429553	16862786392	13074929582	18860513376	20511053531	21695494700	18923998759	10355916244	7663846542	9822416231
Q5AEL8	Q5AEL8	8.97e-10	8.66e-07	0.000450873	0.146515	2e-07	0.00159593	0.288463	TRUE	3.61	0.385	0.276	-1.14	-0.977	2.09	2.36	1-acyl-sn-glycerol-3-phosphate acyltransferase (EC 2.3.1.51)	SLC1 orf19.7881 CAALFM_C302600CA	529761964	3.99418e+08	320398506	397789056	285208118	1.7605e+07	1464929136	746011133	666160330	262871530	2.75647e+08	3.27236e+08	260136463	280866042	270541560	44399618	54653691	26807742
A0A1D8PPV5	A0A1D8PPV5	1.2e-06	2.18e-05	0.332934	0.402986	3.34e-05	0.404417	0.229486	FALSE	1.78	0.189	0.276	-0.22	-0.189	1.37	1.32	Coatomer subunit beta'	SEC27 orf19.10971 CAALFM_C602260CA	5970127760	4775303125	3135289714	4687718366	4805143867	3112361274	7387881063	5932026076	4251405992	3113001888	2669279227	3762222477	3432206523	3744547857	4004368167	851509604	1391726280	6.31748e+08
A0A1D8PDF4	A0A1D8PDF4	0.00584233	0.00155308	0.223643	0.555724	0.000194466	0.0439207	0.654467	FALSE	1.95	0.362	0.275	0.764	1.33	2.35	3.01	Exosome nuclease subunit	RRP6 orf19.7719 CAALFM_C105050CA	202393055	2.99575e+08	5.55125e+07	9.69092e+07	112915586	1.7605e+07	7.12663e+07	1.32651e+08	3.15626e+07	1.27606e+08	75877145	1.21984e+08	7.20049e+07	91702866	67529620	25535040	8.64337e+06	3.82727e+06
A0A1D8PI15	A0A1D8PI15	0.00175525	1.38e-06	0.845139	0.00143037	1.18e-06	0.104674	0.0239737	FALSE	-0.418	0.43	0.275	-0.0216	-0.188	-0.87	-0.881	40S ribosomal protein S10A	RPS10 orf19.2179.2 CAALFM_C208040CA	11725674072	9353199537	7180766570	10742030190	10542676756	8234302692	15403554102	11940407029	8912726508	6968594706	5801624048	6833375264	6967017366	7652525160	7792373164	10709073074	7213557333	8284202234
Q5ADP3	Q5ADP3	0.0122809	0.000688669	0.000197856	0.0033175	0.000220619	0.000273532	0.0154077	FALSE	0.285	0.351	0.274	0.496	0.479	0.43	0.49	Transcription regulator	SSN6 orf19.14090 CAALFM_C307020WA	3357322297	2569839104	1973779575	2657192604	2549811973	2181591629	2492123282	2053136787	1731369838	1815719026	1590421402	2072537325	1927058789	2017630008	1995763609	939765054	908872142	9.3754e+08
Q59NB3	Q59NB3	0.10631	0.064953	0.625551	0.450758	0.014825	0.444277	0.0871883	FALSE	-0.256	0.115	0.273	0.0741	0.117	-0.297	-0.412	Snl1p	SNL1 orf19.8612 CAALFM_C110530WA	3993388666	2674526585	2168701743	2942173648	3221027378	1872363492	4092076206	3312092497	1886356061	2083719043	1907151457	2051499266	2490236814	2267009315	2693000556	2371244471	1553071486	1934766820
A0A1D8PJ80	A0A1D8PJ80	0.0177639	0.0945169	0.425992	0.00258734	0.148446	0.218882	0.0110357	FALSE	0.251	0.342	0.273	-0.0766	-0.12	-0.168	-0.143	Serine/threonine-protein phosphatase (EC 3.1.3.16)	PPH21 orf19.9252 CAALFM_C301600WA	2230142412	1784157420	1473506000	2069340205	1807813962	1436989452	2990575580	2267796670	1562146284	1326331628	1096410266	1417790568	1409975202	1411132308	1444955940	1004793117	990375651	1033607528
A0A1D8PRR3	A0A1D8PRR3	0.00436172	0.0108992	0.386248	0.671957	0.0017352	0.22347	0.103839	FALSE	-0.531	0.0676	0.272	0.14	0.199	-0.458	-0.603	Trehalase (EC 3.2.1.28) (Alpha-trehalose glucohydrolase)	NTH1 orf19.7479 CAALFM_CR00560WA	1856868976	1203246076	1083067839	1178405735	1410822002	1077419324	1905859948	1481433452	7.97454e+08	8.97853e+08	8.69196e+08	1094187912	1165486938	1201770757	1209711589	1139125694	7.96332e+08	1223859908
Q5ALY5	Q5ALY5	0.117723	0.0618407	0.17274	0.301001	0.114869	0.188211	0.192544	FALSE	0.331	0.213	0.272	0.285	0.275	0.403	0.334	HTH OST-type domain-containing protein	NRI1 orf19.9016 CAALFM_C201370CA	804077729	6.73939e+08	4.48571e+08	778524071	661375796	4.04128e+08	7.6407e+08	6.38864e+08	395888750	515608428	3.55886e+08	4.67459e+08	529129512	524071744	524337335	3.4748e+08	165534723	276113471
A0A1D8PF32	A0A1D8PF32	0.00805766	0.772572	0.894997	0.00586294	0.682726	0.180706	0.227826	FALSE	0.666	0.7	0.272	-0.029	-0.304	-0.0635	0.09	CDP-diacylglycerol--serine O-phosphatidyltransferase (EC 2.7.8.8) (Phosphatidylserine synthase)	CHO1 orf19.8294 CAALFM_C111240CA	1444455408	871339088	836053892	1203707140	1231591860	1052522092	2460603392	1209311732	936066082	678319716	680688542	803946294	828261746	694944916	687906668	413313634	637251438	433269268
A0A1D8PCP6	A0A1D8PCP6	0.0072047	1.94e-05	0.0586756	0.28418	7.35e-06	0.0947761	0.0681305	FALSE	-0.43	0.152	0.27	-0.282	-0.245	-0.864	-0.946	Age3p	AGE3 orf19.11167 CAALFM_C102260CA	2287766822	1755321156	1330405713	1828422814	1597444830	1419781830	3118753297	2545016580	1577197904	1414420335	895427199	1492829050	1569051359	1565491393	1338850444	1922482181	1433321419	1817384185
Q5A895	Q5A895	1.95e-05	2.47e-06	0.011669	0.133462	7.06e-06	0.023647	0.0763163	FALSE	0.886	0.224	0.269	0.407	0.357	1.07	0.974	Class E vacuolar protein-sorting machinery protein HSE1	HSE1 CAALFM_CR01210CA CaO19.10743 CaO19.3233	508912550	4.15036e+08	3.40645e+08	407090625	4.42659e+08	3.71496e+08	3.93185e+08	393150619	3.12103e+08	3.30187e+08	221789229	348912674	348640707	386414806	339731037	1.06848e+08	112664572	1.03793e+08
Q59LX5	Q59LX5	0.00845935	0.626965	0.0782756	0.516125	0.321604	0.0335545	0.752469	FALSE	-2.55	-0.554	0.268	1.58	1.96	-0.414	-0.855	Transcriptional regulator of yeast form adherence 2	TRY2 UAF21 CAALFM_C105090WA CaO19.11544 CaO19.4062	124946151	1.62124e+08	1.64808e+08	1.58158e+08	9.01855e+07	1.7605e+07	4.81394e+07	5.26597e+07	3.13604e+07	114598935	93749270	110603983	1.17005e+08	289630074	1.28934e+08	1049742062	4.77275e+07	5.20389e+07
A0A1D8PUA1	A0A1D8PUA1	0.0728046	0.119794	0.0671868	0.0397331	0.0502161	0.368489	0.47945	FALSE	0.715	0.836	0.268	0.731	0.342	0.611	0.79	Biotin--[acetyl-CoA-carboxylase] ligase	BPL1 orf19.7645 CAALFM_CR10620CA	358030632	528501070	390853339	342561848	498713061	813917541	514886478	291161214	3.40603e+08	2.70388e+08	3.06043e+08	318042333	284431525	302898078	308950154	94297184	129862482	1.5417e+08
Q5ABB8	Q5ABB8	3.95e-05	0.720378	0.00014623	0.289244	0.147112	3.09e-05	0.115526	FALSE	-0.939	-0.175	0.267	0.822	0.962	0.0581	-0.244	HSP70/90 family co-chaperone	CNS1 orf19.13473 CAALFM_C100560WA	830307094	6.62518e+08	5.3932e+08	689580490	6.54604e+08	411353706	4.71576e+08	4.34452e+08	2.75961e+08	516604965	349393098	5.85746e+08	7.0952e+08	6.69421e+08	612779770	4.71549e+08	2.98315e+08	4.63022e+08
Q96VB9	Q96VB9	0.0735391	0.210386	0.786078	0.384036	0.320887	0.935061	0.42443	FALSE	0.625	0.29	0.266	0.0894	-0.0268	0.424	0.333	Heat shock protein homolog SSE1 (Chaperone protein MSI3)	MSI3 SSE1 CAALFM_C106100CA CaO19.2435 CaO19.9971	34029853633	25511380753	18590387253	28073292095	29421736857	20834009927	37015372781	28470246630	22788762417	17977239491	15497046962	20696076892	21523872810	22275076982	21360070411	4924224700	16659777728	13047254692
Q5AKV6	Q5AKV6	0.000399519	8.23e-06	0.922812	0.0361563	2.55e-06	0.749635	0.0190566	FALSE	-0.462	0.232	0.265	0.00987	-0.0326	-0.685	-0.76	Pdx1p	PDX1 orf19.12488 CAALFM_C113830CA	5247732672	3864307921	2971657537	4306991858	4161719159	3074814565	6179466140	4881662672	3008377829	2823817932	2378582440	3209983974	3202652106	3441216720	3361120685	3720530747	2885133255	3617797786
Q59TZ8	Q59TZ8	3.18e-10	0.833264	1.02e-10	0.259375	0.587071	7.54e-11	0.0346527	TRUE	-1.77	0.133	0.265	1.92	1.97	0.0243	-0.0629	Phosphotransferase (EC 2.7.1.-)	GLK1 orf19.7686 CAALFM_CR07150WA	36352744625	26520263422	22583247080	28559105199	28708956992	20265067944	10295865831	8645131728	5731928746	18992642060	18241768734	22501665249	24848246678	24589059957	22450244413	17415630825	12182954170	15523132737
A0A1D8PLR3	A0A1D8PLR3	0.00292771	0.250913	0.0219521	0.861557	0.527425	0.0407044	0.498653	FALSE	1.37	-0.0675	0.264	-0.98	-0.857	0.455	0.246	Spindle pole body spacer protein SPC110	CAALFM_C403080WA	1.98287e+08	1.36411e+08	1.76713e+08	1.03522e+08	1.81712e+08	1.64901e+08	4.8557e+08	4.08026e+08	2.01783e+08	194801910	67284051	1.30803e+08	1.23063e+08	192008158	164445760	45913539	84115213	9.8607e+07
Q59V85	Q59V85	2.5e-05	0.0270404	0.621817	0.000899167	0.00760832	0.44102	0.0406847	FALSE	0.719	0.489	0.263	0.0588	-0.0924	0.288	0.363	Rpl7p	RPL7 orf19.11348 CAALFM_CR06120WA	435794084	297714600	273656090	384448544	355407144	297972175	463777668	437200062	298648872	237815772	199744500	268700042	252243500	2.5717e+08	246921622	134146310	109423863	151450994
A0A1D8PUA2	A0A1D8PUA2	0.099023	0.745828	0.104494	0.723134	0.44626	0.120834	0.383863	FALSE	0.517	0.106	0.263	-0.508	-0.483	-0.0967	-0.229	Casein kinase 2 catalytic subunit	CKA1 orf19.7652 CAALFM_CR10660WA	511830270	418436326	241924735	439652572	429108995	218458434	966145480	534948218	3.85316e+08	304692614	207316836	294843018	428247034	366480521	229457132	3.05118e+08	138157454	263785462
A0A1D8PHW1	A0A1D8PHW1	0.000572184	0.000180819	0.582254	0.259335	1.07e-05	0.801124	0.0664213	FALSE	-0.581	0.154	0.261	0.0738	-0.0337	-0.662	-0.876	60S ribosomal protein L11	RPL11 RPL11B orf19.2232 CAALFM_C206810CA	21443941086	17422906684	12609371474	19164782783	19568509058	13152763654	30490905701	19898269326	11719992186	12124925929	10179715007	13774800789	14632716816	16549899348	16093141605	17650119381	13469934607	16384626383
A0A1D8PEQ9	A0A1D8PEQ9	0.675731	0.0526157	0.590735	0.27326	0.659369	0.741278	0.75841	FALSE	0.355	-0.947	0.26	0.457	0.28	1.76	0.374	Vacuolar protein sorting-associated protein 41	VPS41 orf19.12321 CAALFM_C109920WA	35393212	37259390	20761680	4.68287e+07	35239225	1.7605e+07	26021222	25079526	33015499	33126368	7.64197e+06	39085516	15759353	49862858	NA	22477926	NA	7317443
Q5ALL8	Q5ALL8	0.382446	0.503841	0.0963836	0.13947	0.154291	0.544474	0.240596	FALSE	-0.191	0.332	0.26	0.378	0.132	-0.146	-0.319	FACT complex subunit POB3 (Facilitates chromatin transcription complex subunit POB3)	POB3 CAALFM_C202380WA CaO19.1560 CaO19.9133	2320659574	1616142840	1224438716	1622371151	1856635627	2130661733	2384380146	1657271518	1243665486	1101005464	1063822619	1418218770	1502859626	1655556754	1406964191	824413637	1046326787	1386946486
A0A1D8PNG9	A0A1D8PNG9	1.66e-05	6.3e-05	0.0155588	0.0685656	1.56e-05	0.0212867	0.0197823	FALSE	-0.632	0.194	0.259	0.271	0.255	-0.555	-0.635	Threonine synthase (EC 4.2.3.1)	THR4 orf19.11708 CAALFM_C502270WA	7426572876	5381688841	4245154860	5786464394	6293728910	4031512210	6545272865	5502861163	3897330158	3909157017	3523102639	4462880513	4694870050	5020044842	4526581438	4432419234	4058884006	4746135815
Q59S50	Q59S50	9.21e-07	5e-08	0.00310799	0.210026	3.82e-08	0.00369793	0.336005	FALSE	2.16	0.341	0.259	0.927	0.904	2.74	2.8	ATP-dependent RNA helicase DBP7 (EC 3.6.4.13)	DBP7 CAALFM_C701200CA CaJ7.0136 CaO19.6902	7571606239	5604256004	3755008806	5640293597	5580339184	4444524451	4246128384	3615983160	2229409854	4263177756	3021147647	4485412013	3668452600	4452463809	4585371247	613876057	207175687	497872256
Q5AF98	Q5AF98	0.00965362	0.00044502	0.502452	0.393206	0.000131762	0.784229	0.0723371	FALSE	-0.396	0.117	0.257	-0.091	-0.0369	-0.604	-0.69	Zuotin	ZUO1 orf19.10224 CAALFM_C402870CA	7963513647	6336642303	5342678579	6368733286	6639513859	4770471066	10005397347	7946678078	5152751073	4538517291	4254575038	5080274134	5322785998	5764998453	5616601284	4440274487	5419965993	6347563025
Q59KZ1	Q59KZ1	5.35e-06	7.29e-08	0.0591496	0.303623	2.71e-08	0.149344	0.0285911	FALSE	-0.749	0.112	0.257	-0.216	-0.161	-1.08	-1.17	Aminopeptidase 2 (EC 3.4.11.-)	APE2 CAALFM_C104400CA CaO19.12664 CaO19.5197	32183250963	23084120964	19180593174	24858069098	24771245511	17260033771	40734988018	31855424996	21584196608	17393463271	15443944466	19305714458	21436255886	20565005563	20773785332	32918705580	23038759306	28674724966
Q59UT4	Q59UT4	5.05e-06	3.43e-05	0.211829	0.892546	0.00444776	0.000112707	0.145692	FALSE	-1.18	0.0227	0.255	0.216	0.877	-0.988	-0.56	GPI-anchored hemophore RBT5 (Repressed by TUP1 protein 5)	RBT5 CAALFM_C400130WA CaO19.13081 CaO19.5636	494710528	300484704	345784064	248819312	261582224	167458448	283555360	269729056	152783360	270662848	247280324	280877380	180753808	239922152	260968136	293547264	233270048	325873480
Q5A678	Q5A678	0.0991524	0.0214934	0.31725	0.0841842	0.0211449	0.333245	0.0882395	FALSE	-0.243	0.256	0.252	0.143	0.138	-0.356	-0.357	Ssz1p	SSZ1 orf19.11293 CAALFM_C404700WA	15025338990	11087670516	9420336019	11858355008	12427253942	9006824025	16636462285	12954190537	7696290613	8645534126	7429675507	8986822549	9270536248	9190091078	9969406023	6325145156	8376816461	8482717222
A0A1D8PFI3	A0A1D8PFI3	0.000116394	8.17e-05	0.00132613	0.00195123	1.02e-07	0.0106852	0.105076	FALSE	-0.768	-0.553	0.252	-0.581	-0.428	-0.797	-1.45	Ribokinase (RK) (EC 2.7.1.15)	RBK1 orf19.13700 CAALFM_C112780WA	2533080458	1554045118	1424574627	1549349856	1759793506	1252222987	3633339649	2921809798	1809700937	1150257200	1200743555	1493726631	2187722535	2662545888	2012988803	2942040256	2059363865	2562066800
A0A1D8PCG3	A0A1D8PCG3	0.000596967	0.000468361	0.0271922	0.0212735	0.0178938	0.0184355	0.363995	FALSE	-1.17	0.688	0.249	0.655	0.708	-1.2	-0.712	Trm2p	TRM2 orf19.10837 CAALFM_C101380CA	188157112	167421676	101375690	156931178	119432389	127731044	140098700	111648857	6.59362e+07	116702614	81985099	123504803	46818508	104920388	126790493	1.32554e+08	110137214	131855740
Q5APK0	Q5APK0	0.0463064	0.0600969	0.522821	0.439228	0.0176125	0.431597	0.764455	FALSE	1.77	0.644	0.247	0.53	0.655	1.66	2.18	PAN2-PAN3 deadenylation complex catalytic subunit PAN2 (EC 3.1.13.4) (PAB1P-dependent poly(A)-specific ribonuclease) (Poly(A)-nuclease deadenylation complex subunit 2) (PAN deadenylation complex subunit 2)	PAN2 CAALFM_C109070WA CaO19.12228 CaO19.4764	111547329	65754761	8.06795e+07	68173436	91374892	1.7605e+07	63738660	61233258	54606703	6.4907e+07	54285077	62367844	48270263	3.64729e+07	61869777	1.87763e+07	1.25185e+06	3.74029e+07
A0A1D8PE87	A0A1D8PE87	0.00596436	0.00167861	0.445946	0.887799	0.00653745	0.389406	0.365899	FALSE	0.852	0.0378	0.246	0.206	0.234	1.02	0.84	General negative regulator of transcription subunit	NOT5 orf19.12573 CAALFM_C108300WA	538902345	414381264	334094365	418286810	491809777	2.86884e+08	473585523	482338334	282751979	225013586	3.20867e+08	384888159	4.08768e+08	4.3257e+08	3.3588e+08	8.4086e+07	1.74549e+08	1.22361e+08
Q5AM80	Q5AM80	0.00150241	4.53e-05	0.0168431	0.419825	0.000307001	0.488494	0.146568	FALSE	-0.626	-0.132	0.245	-0.432	0.113	-0.926	-0.758	Enolase-phosphatase E1 (EC 3.1.3.77) (2,3-diketo-5-methylthio-1-phosphopentane phosphatase)	UTR4 CAALFM_C201860CA CaO19.1495 CaO19.9072	609234717	6.99371e+08	6.17907e+08	490635092	4.35482e+08	3.32242e+08	831561774	682038666	5.16292e+08	4.64171e+08	374316398	5.65869e+08	4.91041e+08	4.58949e+08	4.51438e+08	6.14839e+08	522059436	5.48797e+08
Q5AFN8	Q5AFN8	0.000232681	0.00105526	0.720437	0.266078	0.000585093	0.130995	0.283094	FALSE	-1.08	-0.254	0.245	-0.0802	0.352	-0.904	-0.971	Covalently-linked cell wall protein 14	SSR1 CCW14 CAALFM_C700860WA CaO19.7030	690575520	402401648	439448016	366551280	402395056	282053664	668418784	553555760	223263904	373431304	298493072	408657704	434850912	424157312	416724160	664966320	354346312	539841008
A0A1D8PJV4	A0A1D8PJV4	2.27e-05	1.66e-05	0.982834	0.871597	8.14e-05	0.713942	0.722735	FALSE	4.21	-0.111	0.245	0.0148	-0.253	4.34	3.71	Ctp1p	CTP1 orf19.13291 CAALFM_C304270CA	239212188	1.44267e+08	80114499	444966760	108159228	1.7605e+07	119159296	172684991	320124383	103927875	68782104	1.44306e+08	87375990	381378818	166465462	NA	4653477	3.27808e+06
Q5A1L9	Q5A1L9	1.11e-05	0.933225	4.94e-05	0.436306	0.344402	5.5e-06	0.177868	FALSE	-1.14	-0.138	0.244	0.991	1.22	-0.0147	-0.168	Trx2p	TRX2 orf19.9532 CAALFM_C500910CA	653912768	501471263	6.05028e+08	458071739	555383946	4.06481e+08	381509664	316000352	183492320	397883384	354981870	525453790	531586241	577083176	488611439	389561670	281786313	355501324
Q59UF7	Q59UF7	0.000152207	6.49e-06	0.854693	0.118252	1.41e-06	0.808691	0.020463	FALSE	-0.478	0.155	0.243	-0.0174	-0.023	-0.65	-0.744	Aspartate--tRNA ligase (EC 6.1.1.12) (Aspartyl-tRNA synthetase)	DPS1-1 orf19.9945 CAALFM_CR03170WA	13459315877	10232872015	8385777525	10754769570	10793326658	8428866370	15526296971	12271372814	8948160625	7433853690	6722663976	8655689342	9396067466	9286271196	8846296698	9573704464	8021238871	9816022530
A0A1D8PG50	A0A1D8PG50	1.26e-07	0.0301358	0.00032854	0.0188791	0.0196476	5.04e-05	0.182818	FALSE	1.69	0.459	0.242	-0.817	-0.995	0.417	0.455	F1F0 ATP synthase subunit i	ATP18 orf19.2066.1 CAALFM_C200610CA	5117437760	3729215112	3221335200	4292456702	4222555096	4115966288	12281593860	8936407908	6246491360	2793143840	2520958656	3275818094	3167031662	2853471794	3460016558	1377327896	1950696288	1234338640
A0A1D8PL99	A0A1D8PL99	0.000516155	2.32e-06	0.700337	0.0147522	6.36e-07	0.0952687	0.0383985	FALSE	-0.473	0.293	0.241	-0.0414	-0.189	-0.808	-0.903	40S ribosomal protein S6	RPS6A orf19.4660 CAALFM_C401270WA	28606000810	20747740682	15877954642	25702981917	22330404386	18673424006	37424600271	29485347308	17792866949	15944198284	12672356689	17545389654	17691980066	18783195124	19080282594	22903508782	17793390571	21081527584
Q5A359	Q5A359	0.00400639	1.78e-05	0.00860358	0.901296	2.2e-06	0.0167196	0.145809	FALSE	-0.537	-0.0197	0.241	-0.477	-0.425	-0.995	-1.2	Glutathione synthetase (GSH-S) (EC 6.3.2.3)	GSH2 orf19.13762 CAALFM_CR08370WA	1203670309	676990555	6.31535e+08	8.22445e+08	777061021	604327374	1761385781	1200197322	8.28226e+08	499218455	4.93914e+08	785839818	6.89741e+08	768938454	825932944	1074484520	770455672	1057456448
A0A1D8PDB0	A0A1D8PDB0	0.808618	0.410076	0.549447	0.244221	0.608342	0.66484	0.483426	FALSE	-0.0824	0.406	0.24	0.205	0.148	-0.283	-0.175	Proteasome regulatory particle lid subunit	RPN13 orf19.8660 CAALFM_C104230WA	552817106	643078769	523274814	670753358	498036803	5.24976e+08	832878600	490469636	471434371	253369739	511902026	540485626	305841762	591469005	453984584	331323400	242087188	466093437
Q5AM44	Q5AM44	0.182001	0.920457	0.717419	0.081797	0.306421	0.21566	0.356294	FALSE	-0.351	-0.469	0.239	-0.0924	0.325	0.0254	-0.266	mRNA 3'-end-processing protein RNA14	RNA14 CAALFM_C202150CA CaO19.1531 CaO19.9106	290922923	185212578	2.39811e+08	127814722	1.94259e+08	183098813	245980631	253000422	148794771	154553537	1.95428e+08	161714750	247616469	225813539	234889103	148494787	1.65316e+08	1.28149e+08
Q5APC0	Q5APC0	1.01e-05	0.000442976	0.112973	0.657909	0.000447749	0.130344	0.596368	FALSE	2.89	0.195	0.234	-0.729	-0.693	1.97	1.97	Golgi apparatus membrane protein TVP18	TVP18 CAALFM_C109800CA CaO19.12308 CaO19.4845	819000424	506696408	393541294	540388456	481278134	1.7605e+07	1487848764	1007696846	647964726	424735450	305583762	480619028	427048956	450781440	478060304	44736706	197660729	43699962
A0A1D8PJX3	A0A1D8PJX3	5.5e-05	0.836077	0.000959108	0.101612	0.484545	0.00033856	0.108286	FALSE	0.779	0.239	0.234	-0.568	-0.642	-0.0288	-0.0979	Cytochrome b-c1 complex subunit Rieske, mitochondrial (EC 7.1.1.8)	RIP1 orf19.13314 CAALFM_C304430WA	3838082704	2992714124	2235205787	3248035255	3280823788	2353910154	6958842984	5456078198	3619626968	2342371552	1522329767	2748408306	2781996448	2642317619	2259766441	1911635170	1406502836	1656342743
A0A1D8PU83	A0A1D8PU83	5.01e-09	2.99e-07	0.0244127	0.33219	1.75e-07	0.0296088	0.499198	FALSE	4.27	0.339	0.234	-0.851	-0.817	3.08	3.22	4-hydroxybenzoate polyprenyltransferase, mitochondrial (4-HB polyprenyltransferase) (EC 2.5.1.39) (4-hydroxybenzoate hexaprenyltransferase) (Para-hydroxybenzoate--polyprenyltransferase) (PHB:PPT) (PHB:polyprenyltransferase)	COQ2 orf19.7643 CAALFM_CR10600CA	339330944	272586738	182302660	272101349	274817642	1.7605e+07	677050674	492272292	389441892	171572980	161861604	231803820	197946168	181356964	197293766	8.18971e+06	29590702	12283524
A0A1D8PSH4	A0A1D8PSH4	1.56e-09	5.93e-10	0.0115755	0.0862551	1.99e-10	0.0040298	0.293381	TRUE	2.96	0.395	0.233	0.621	0.735	3.19	3.46	CCR4-NOT core ubiquitin-protein ligase subunit	NOT4 orf19.9915 CAALFM_CR03420CA	463927724	424397065	243116545	309303696	383368989	1.7605e+07	350013138	2.36354e+08	176629413	270888793	245920140	2.74599e+08	172169576	331369152	265653814	1.5254e+07	1.48417e+07	2.24149e+07
A0A1D8PF62	A0A1D8PF62	0.0117122	0.500283	5.83e-05	0.0559369	0.862671	0.000199935	0.0758676	FALSE	-0.35	0.252	0.232	0.686	0.603	0.0836	0.0213	Phospholipase (EC 3.1.4.4)	PLD1 orf19.8753 CAALFM_C111590WA	2376489396	1936294800	1572185187	2151517636	2023170985	1652281984	1981523116	1433489605	1022397721	1571221395	1224505639	1442292304	1629046693	1762650603	1614794508	1220658256	8.05594e+08	1000745338
A0A1D8PR99	A0A1D8PR99	0.627213	3.76e-05	2.74e-05	0.50658	8.15e-06	0.000232794	0.171469	FALSE	-0.0799	-0.11	0.232	-0.984	-0.79	-0.954	-1.1	Protein disulfide-isomerase (EC 5.3.4.1)	PDI1 orf19.12595 CAALFM_C703250CA	35812403575	21899517913	21351769758	22571914552	28327414527	14667834023	67316904737	60262474891	30061828939	19032904872	16705753022	20185854923	22307066674	24258788786	23702914592	33592606596	24116869514	29074358788
Q5A6M6	Q5A6M6	1.5e-07	5.6e-07	0.381371	0.0783098	4.73e-07	0.928055	0.350704	FALSE	2.31	0.455	0.231	0.217	0.022	2.07	2.1	Coatomer subunit beta (Beta-coat protein)	SEC26 orf19.8161 CAALFM_CR04380CA	5931783407	4870263771	3279873223	5334057850	5274514862	4226526050	6155293444	5119863508	4041992249	3649932907	2594483934	3840604586	3594575322	3659062245	3818478172	469168316	914065330	3.95752e+08
A0A1D8PKX3	A0A1D8PKX3	9.75e-07	1.65e-05	0.0834997	0.984174	1.78e-05	0.144987	0.735537	FALSE	5.52	-0.0135	0.23	-1.25	-1.03	4.29	4.26	V-type proton ATPase subunit	VMA6 orf19.7996 CAALFM_C400020WA	1384760392	1307612198	900237965	826964811	1207410194	1.7605e+07	3669701398	3110969164	1717803682	860059948	710807033	1025752055	951623910	1067841755	963747024	12672403	162461036	16122872
P22011	P22011	4.44e-06	0.00591469	0.000181669	0.310124	0.00334801	4.71e-05	0.055125	FALSE	-0.797	0.116	0.23	0.555	0.638	-0.357	-0.389	Peptidyl-prolyl cis-trans isomerase (PPIase) (EC 5.2.1.8) (Cyclophilin) (CPH) (Cyclosporin A-binding protein) (Rotamase)	CYP1 CAALFM_C702380CA CaJ7.0279 CaO19.13826 CaO19.6472	71273263919	46759943575	42813623539	50604500695	55179112210	36012652511	48499455656	39717245888	27644436506	35448387534	33764013409	45848151043	43427902372	47940575753	41313685628	39565509647	32788106136	35188083240
Q59WG7	Q59WG7	0.20619	0.021887	0.88216	0.288791	0.521111	0.696669	0.791341	FALSE	1.13	-0.941	0.23	0.129	-0.34	2.2	0.562	Protein BIG1	BIG1 CAALFM_C110830WA CaO19.2334 CaO19.9870	56169634	60247179	54580740	67949252	91356753	1.7605e+07	121430058	8.9216e+07	4.86252e+07	32483595	3.34409e+07	65426964	58832575	2.02885e+08	264543113	93938510	2.65835e+07	3.28029e+06
A0A1D8PS11	A0A1D8PS11	0.00010812	0.028173	0.0157924	0.89578	0.00241338	0.00916436	0.186346	FALSE	-0.876	-0.0219	0.229	0.452	0.497	-0.403	-0.608	Orotate phosphoribosyltransferase (EC 2.4.2.10)	URA5 orf19.10087 CAALFM_CR01650WA	2866585476	2272770664	1993567664	2260891180	2344932406	1866577294	2453928980	1909095176	1388017968	1488895647	1834540790	1836022986	2492250949	2523197420	1793051623	2177302731	1625879229	1858099272
Q5A500	Q5A500	2.97e-08	0.932996	3.3e-08	0.860863	0.57343	2.43e-08	0.464085	TRUE	-3.33	-0.054	0.228	3.3	3.38	0.0259	-0.174	Adenylyl-sulfate kinase (EC 2.7.1.25)	MET14 orf19.8561 CAALFM_C500430WA	1240227894	854327352	824928220	913340252	937454652	721590540	226577630	1.14909e+08	41602930	664828574	598911728	848820264	904911872	1010111388	823319019	737574227	397135549	614792970
A0A1D8PS56	A0A1D8PS56	2.21e-05	0.188968	0.00021733	0.930772	0.292298	1.61e-05	0.219888	FALSE	-1.11	0.0157	0.228	0.879	1.14	-0.245	-0.194	Omega-class glutathione transferase	ECM4 orf19.10144 CAALFM_CR02130WA	9395423999	6352408600	7404229042	6606450391	8092989758	4002542606	5308743740	4690989010	2323040183	5476580282	5038460896	6188614479	6113754426	6253606838	5897384951	4978487257	4082694670	4665605334
A0A1D8PFR4	A0A1D8PFR4	0.414482	0.373108	0.00258804	0.0784015	0.973742	0.0220224	0.0987809	FALSE	-0.107	0.242	0.225	0.466	0.328	0.117	-0.00427	Actin	ACT1 orf19.12474 CAALFM_C113700WA	84753871699	67185401463	47647708865	75692839895	68925544906	58024725025	79536526015	54197363957	44781520262	49913882660	40389329868	52324185107	56456209114	60738661791	58123428600	30014356352	31806145605	41324856316
A0A1D8PEN1	A0A1D8PEN1	0.978611	0.0594069	0.0333415	0.782701	0.0260963	0.124702	0.39256	FALSE	0.00686	-0.0706	0.222	-0.593	-0.41	-0.516	-0.625	Bifunctional protein farnesyltransferase/protein geranylgeranyltransferase	RAM2 CAALFM_C109530WA	163088969	207244077	145923166	121786354	204792979	113245197	402611988	314535226	128696460	124191274	115964950	134124372	145873717	146171608	167019043	164890982	108221320	147272019
A0A1D8PL32	A0A1D8PL32	0.89251	8.21e-05	0.0035388	0.0526864	0.000621672	0.0102129	0.141011	FALSE	0.0196	0.302	0.222	-0.499	-0.423	-0.781	-0.626	Muc1p	MUC1 orf19.11659 CAALFM_C400600CA	865743210	8.08576e+08	551651656	776332456	654101997	5.43554e+08	1405040770	1166577309	798760752	5.10023e+08	484660978	6.11055e+08	5.05933e+08	4.83559e+08	6.55955e+08	5.20805e+08	5.87122e+08	672377664
A0A1D8PHH7	A0A1D8PHH7	0.0762285	2.56e-06	0.00483681	0.0348304	1.94e-06	0.00184926	0.0609152	FALSE	-0.208	0.254	0.222	-0.364	-0.417	-0.826	-0.846	Isocitrate dehydrogenase [NADP] (EC 1.1.1.42)	IDP1 orf19.12678 CAALFM_C205890CA	10729312066	8911863931	7100548397	9457387843	8277870428	8105015174	18369436384	13419688910	9216309852	6774160527	5502326999	7134352115	6983719263	7489558571	7784402627	9104965594	7501034919	8389406664
Q5AL27	Q5AL27	1.01e-08	5.26e-07	0.817606	0.00345632	7.52e-08	0.972632	0.104929	FALSE	1.54	0.451	0.222	0.0301	-0.00448	1.12	1.31	Palmitoyltransferase AKR1 (EC 2.3.1.225) (Ankyrin repeat-containing protein AKR1)	AKR1 CAALFM_C113220CA CaO19.12414 CaO19.4950	724731291	580013474	450818878	585169219	646255142	450931300	864588088	595760134	522620202	437024616	3.77512e+08	449124213	388147998	419598011	446341331	1.05065e+08	1.34855e+08	127158885
Q59QB8	Q59QB8	0.172369	0.418491	0.133622	0.33997	0.833748	0.418519	0.426738	FALSE	0.386	-0.265	0.22	-0.428	-0.224	0.224	-0.0574	Gcf1p	GCF1 orf19.8030 CAALFM_C108550CA	3768557921	2086435805	1973572656	2220039618	2845814530	1345987641	4271502714	3764648099	2163411334	1568680564	1649690006	2357327998	2309546092	2854814717	2437961126	1932011870	7.68399e+08	1716489137
A0A1D8PRH6	A0A1D8PRH6	0.00131052	1.47e-06	0.0260325	0.16212	2.81e-06	0.139385	0.0701703	FALSE	-0.448	0.165	0.219	-0.279	-0.175	-0.892	-0.843	Proteasome core particle subunit alpha 6	PRE5 orf19.7178 CAALFM_C704020CA	3164020847	2181285126	1780410684	2300015142	2095109787	1722787741	3822195568	3112260150	2093636023	1741066134	1433771638	1936870261	1989042848	1950442725	1652295201	2453943412	1863130709	2263472221
Q59NQ5	Q59NQ5	5.02e-05	0.000793739	0.125551	0.895857	0.000357935	0.0202658	0.146039	FALSE	-0.817	0.0189	0.218	0.231	0.372	-0.605	-0.664	Glutathione reductase (EC 1.8.1.7)	GLR1 orf19.11623 CAALFM_C501520CA	7819486557	5069663319	5185603675	5542800614	6050455044	3832925949	6578292816	6109946662	3323169697	4344644210	3917869798	4761517707	5185791882	5159294197	5028424898	6069036854	4034591663	4883657852
A0A1D8PNF5	A0A1D8PNF5	0.0106643	0.0308344	0.856059	0.477822	0.125347	0.910874	0.174806	FALSE	0.446	0.11	0.217	0.028	0.0173	0.364	0.247	Translation initiation factor eIF5	TIF5 orf19.11737 CAALFM_C502490CA	7027532373	4488344056	3891802187	5239092262	5545094629	3617945516	7329643861	5947874050	3823050263	3897686645	3029434463	4115567882	4319280037	4638322129	4539136898	1962727483	2808030105	1955866200
A0A1D8PMQ0	A0A1D8PMQ0	0.00414777	0.00632454	0.982195	0.817447	0.013794	0.0908425	0.246471	FALSE	-0.611	-0.042	0.216	-0.00405	0.324	-0.573	-0.503	Proteasome regulatory particle lid subunit	SEM1 orf19.3122.2 CAALFM_C406880CA	766906128	530809096	528108690	444804048	580249300	352433337	656168558	670955238	350196208	390569192	407573372	535313960	414033152	548243980	476032440	581368028	357411087	432262696
A0A1D8PH21	A0A1D8PH21	0.000276157	0.000550138	0.363302	0.573992	1.98e-05	0.803652	0.103943	FALSE	-0.597	0.0713	0.215	0.116	0.0314	-0.552	-0.781	60S ribosomal protein L36	RPL36 CAALFM_C203960WA	15384538308	10430748124	7626516320	11969866136	10971606008	9311505308	15636886516	13302963954	7757076357	8908157959	6584932561	8278912872	9349925602	11337409234	10828346461	10917092471	8221042712	10169619284
A0A1D8PG40	A0A1D8PG40	3.11e-06	0.000111771	0.652586	0.0203488	9.77e-05	0.0049739	0.232305	FALSE	-1.28	-0.45	0.215	-0.0791	0.573	-0.913	-0.926	DNA polymerase epsilon noncatalytic subunit	DPB4 orf19.9635 CAALFM_C200430CA	344207319	272580960	249413661	167318139	225192633	1.34074e+08	310792191	233915660	137671565	223889327	202506808	2.05091e+08	2.32255e+08	241029095	250421977	389149296	234410943	259187402
A0A1D8PGP2	A0A1D8PGP2	0.128717	0.835677	0.593783	0.221279	0.405771	0.0727348	0.256399	FALSE	-0.29	-0.23	0.213	0.0981	0.349	0.038	-0.154	rRNA-processing protein	UTP21 orf19.9139 CAALFM_C202430WA	363595419	291167611	205559172	2.43327e+08	238275886	186576018	287526632	268062954	1.92357e+08	223452460	1.97759e+08	196505833	246508744	2.44921e+08	314756206	1.99173e+08	1.1134e+08	199975279
Q5ABB1	Q5ABB1	2.01e-08	0.0207005	4.82e-07	0.979461	0.00211947	4.29e-07	0.226097	TRUE	-1.89	0.00436	0.211	1.46	1.47	-0.434	-0.626	Dithiol glutaredoxin	TTR1 orf19.13480 CAALFM_C100490CA	3896285096	2490578692	2267812202	2981398012	2964582296	2023253272	1568011840	1240119772	744331688	1682804392	1898480087	2759879060	2973596938	2764692922	2346595360	2796822108	2048171520	2097218132
Q59SS4	Q59SS4	0.000340947	0.00460153	0.502786	0.527009	0.00777548	0.323854	0.57228	FALSE	1.72	0.237	0.211	-0.251	-0.373	1.23	1.13	Prohibitin	PHB1 orf19.14206 CAALFM_C303730CA	3778436112	2925778487	2213560614	3247390966	3271368253	2486612356	5743394554	4018884419	3241661934	2068037492	1952134456	2427280370	2651030162	2364027947	2804761288	327633367	1412749644	7.43498e+08
Q5ANL6	Q5ANL6	0.00220043	0.0206342	0.108465	0.569733	0.00190468	0.426591	0.387432	FALSE	-0.882	0.137	0.21	0.404	0.193	-0.615	-0.899	13 kDa ribonucleoprotein-associated protein	SNU13 CAALFM_C304380CA CaO19.13306 CaO19.5885	1200083692	865426956	644814536	724683548	1425797964	841760144	1054499240	1003728884	596244792	469232440	717048784	798482440	885815496	904708920	888346220	897438704	725625824	991288903
Q5A4J4	Q5A4J4	0.000364019	0.14021	0.124255	0.163103	0.45626	0.00459232	0.601292	FALSE	1.83	0.578	0.21	-0.642	-1.32	0.614	0.301	Protein PBN1	PBN1 CAALFM_C601370WA CaO19.10951 CaO19.3447	51676983	90598404	58275317	89744667	110873016	1.7605e+07	205852324	192091368	152334376	71123140	41368759	37214211	90280688	77750263	43921874	18307039	40368137	29375933
P40910	P40910	0.00148549	5.72e-06	0.31413	0.0558743	1.01e-06	0.0692333	0.0357593	FALSE	-0.354	0.187	0.209	-0.0937	-0.177	-0.635	-0.739	40S ribosomal protein S1 (S3aE)	RPS1 PLC1 RP10 RPS10 CAALFM_C103090WA CaO19.10520 CaO19.3002	51604245385	38094398487	29841391522	44479776418	41440246659	31664885630	66436471167	50556387721	35489492875	28369868914	25220234906	33000935278	33804293769	34348791607	37079757731	37923484314	30321325349	35384891011
A0A1D8PFW3	A0A1D8PFW3	2.34e-05	6.56e-06	0.182992	0.543821	7.49e-06	0.0683104	0.221159	FALSE	1	0.101	0.207	0.227	0.32	1.13	1.12	RSC chromatin remodeling complex subunit RSC8	RSC8 orf19.7234 CAALFM_C114240WA	2297018831	1837542908	1350015941	1775167583	1691216856	1309853298	1907760846	1679037267	1287494337	1274438388	1193027637	1512343464	1419486204	1495011214	1636079843	3.68691e+08	5.76023e+08	393238254
A0A1D8PFP3	A0A1D8PFP3	0.00581032	1.37e-05	2.45e-05	0.011556	2.83e-05	0.00254356	0.420788	FALSE	0.808	0.721	0.206	1.53	0.911	1.62	1.51	5'-3' exoribonuclease 1 (EC 3.1.13.-)	KEM1 orf19.12434 CAALFM_C113420CA	2345245949	1904246325	9.27596e+08	2657454884	2368071741	2014253611	1506476979	6.19606e+08	939420282	1194023177	1011837899	1387584592	1426774074	1411697026	1528460912	3.62803e+08	230157235	3.20346e+08
Q59VG1	Q59VG1	0.00093741	0.00110085	0.545944	0.494484	0.0039429	0.795232	0.336696	FALSE	0.857	0.144	0.204	0.127	0.0542	0.84	0.707	Homocitrate synthase (EC 2.3.3.14)	LYS21 orf19.8394 CAALFM_C104730CA	3371061918	2986958272	2244135328	3078681141	3068683607	2329333392	3987884112	2933746612	2428370978	2081116282	1887516015	2337623185	2630847137	2702502081	2498575502	756395499	1386598494	746416642
A0A1D8PKH2	A0A1D8PKH2	4.82e-06	6.41e-07	1.39e-08	0.00118511	7.48e-07	1.19e-09	0.156744	TRUE	0.979	0.553	0.204	-1.59	-1.93	-1.17	-1.15	Glg2p	GLG2 orf19.7434 CAALFM_C306450WA	329351707	243568680	170417568	362389693	310344384	2.03842e+08	1153873997	1111546866	824185652	179540626	170481656	181462598	206360468	198200395	193138054	278369455	263749761	307450612
Q5A4P9	Q5A4P9	0.964335	0.228798	0.474184	0.0607933	0.60537	0.801713	0.755053	FALSE	0.029	1.3	0.203	0.469	-0.163	-0.802	-0.337	ATP-dependent RNA helicase DBP9 (EC 3.6.4.13)	DBP9 CAALFM_C601890CA Ca20C1.02 CaO19.10896 CaO19.3393	107355288	102488568	4.85046e+07	125925884	282317374	1.7605e+07	1.16804e+08	155732774	57965047	28621024	69328866	109558244	38544482	31930262	98526923	115244026	26982990	52215059
Q59M30	Q59M30	1.34e-08	0.000418342	0.000115346	0.0893023	0.000131337	0.000316978	0.101928	FALSE	1.35	0.21	0.201	-0.608	-0.545	0.529	0.6	F1F0 ATP synthase subunit g	ATP20 orf19.11241 CAALFM_C112590WA	4819880100	3828449476	3126053980	3777661532	3830408560	2928516880	8082770320	6317719528	4942162450	3277323328	2315055437	3106986668	3354412172	2840149060	3129515564	1522756801	1365042260	1206848690
A0A1D8PFX2	A0A1D8PFX2	0.886218	0.945712	0.012747	0.0148132	0.840676	0.161536	0.27841	FALSE	-0.0259	0.493	0.2	0.507	0.262	-0.0123	0.0364	DNA-directed RNA polymerase core subunit	RPC10 orf19.7255 CAALFM_C114390WA	292890332	210033568	141928980	248039648	261220616	187614212	247695144	174808352	164437968	198256768	124873872	144432807	149987630	161130876	196276664	126088916	80316315	121356184
A0A1D8PG44	A0A1D8PG44	0.273504	0.012173	0.054577	0.724948	0.00166892	0.214058	0.171536	FALSE	-0.157	-0.0495	0.199	-0.289	-0.179	-0.397	-0.535	Pom152p	POM152 orf19.9628 CAALFM_C200470WA	431071572	348596122	225783714	328983548	3.10606e+08	221286124	635427797	370993617	2.94139e+08	2.62925e+08	182450770	2.90598e+08	288186261	327255381	289288377	2.76421e+08	2.14441e+08	265261597
Q5AAU7	Q5AAU7	0.00156244	0.000912929	0.148938	0.23103	0.00069696	0.305559	0.527119	FALSE	1.2	0.383	0.198	0.467	0.325	1.28	1.33	Translation initiation factor eIF2 subunit alpha	SUI2 orf19.13594 CAALFM_C106960WA	3562084101	2593607722	1713791618	2845944000	2946081763	2124416621	2765318912	2136300239	1917197497	1942135982	1494416716	2242296723	2004438079	1882051231	2316943760	2.96773e+08	935531337	5.52107e+08
A0A1D8PGA2	A0A1D8PGA2	0.0571341	0.000204586	0.00351598	0.55869	5.05e-05	0.0148252	0.380883	FALSE	-0.454	-0.131	0.198	-0.768	-0.609	-1.09	-1.26	Protein phosphatase regulator	REG1 orf19.9556 CAALFM_C201200CA	1115289814	721561654	8.95853e+08	807903043	989809060	5.42206e+08	1867159263	1945631963	990040465	593274358	6.08183e+08	8.21779e+08	8.8347e+08	8.35629e+08	839889480	1506100050	7.91221e+08	1269139139
Q5AA15	Q5AA15	0.168748	0.0447561	0.565167	0.871841	0.0363943	0.352578	0.922927	FALSE	2.9	-0.328	0.197	1.18	1.92	4.4	4.62	Rad10p	RAD10 orf19.10006 CAALFM_C105820CA	32981717	3.8514e+07	3.19685e+07	39740302	3.1693e+06	1.7605e+07	63518956	693986	2.39473e+07	1.92821e+06	7.83384e+07	1.1092e+08	1.62606e+06	1.19491e+08	80276742	1.73244e+06	258713	931528
A0A1D8PJE8	A0A1D8PJE8	0.666416	0.51532	0.485147	0.701844	0.666367	0.767466	0.767414	FALSE	-0.285	-0.253	0.195	0.464	0.195	0.432	-0.285	Condensin subunit	YCG1 orf19.9190 CAALFM_C302230CA	47143805	45277247	50291829	5.0871e+07	64190684	1.7605e+07	80021778	45981480	27360118	9205993	58127353	83006152	34885596	89840850	92459254	33555490	18441304	48143226
Q5A2A2	Q5A2A2	0.0187794	0.0553374	0.349286	0.694419	0.0354284	0.40223	0.601382	FALSE	-0.971	0.147	0.195	0.354	0.316	-0.764	-0.851	Mitochondrial homologous recombination protein 1	MHR1 CAALFM_C105270CA CaO19.439 CaO19.8069	481163914	296044040	196207597	326293067	383974680	202240113	285163780	293687500	243597935	235721244	191764095	255793245	310992664	331757598	197110456	144496556	426819936	407893378
A0A1D8PHX3	A0A1D8PHX3	0.0282481	0.00104828	4.42e-05	0.000969412	0.000182841	0.00213703	0.263984	FALSE	0.408	0.694	0.194	0.973	0.627	0.687	0.841	Serine/threonine-protein kinase TOR (EC 2.7.11.1)	TOR1 orf19.9459 CAALFM_C207330WA	363900452	3.02909e+08	2.56797e+08	3.38148e+08	3.94145e+08	3.65495e+08	2.50521e+08	237632583	181799165	235409348	1.668e+08	298994376	2.25469e+08	2.29704e+08	2.41837e+08	8.69468e+07	7.85974e+07	110857215
Q59ZV5	Q59ZV5	0.00213584	0.000351232	0.0181304	0.103329	0.000137961	0.00683678	0.10497	FALSE	0.414	0.192	0.191	0.295	0.349	0.517	0.572	Eukaryotic translation initiation factor 3 subunit G (eIF3g) (Eukaryotic translation initiation factor 3 RNA-binding subunit) (eIF-3 RNA-binding subunit) (Translation initiation factor eIF3 p33 subunit homolog) (eIF3 p33 homolog)	TIF35 CAALFM_C114260CA CaO19.7236	1971692388	1456903698	1119087699	1569931934	1518934508	1007898277	1610357619	1340226396	1013810500	1146963078	9.51806e+08	1229176140	1117739301	1281280220	1225474124	5.07787e+08	5.85954e+08	508539343
Q5AGZ0	Q5AGZ0	0.0308661	0.0885033	0.448283	0.00391037	0.41472	0.0185446	0.573053	FALSE	0.77	1.11	0.185	-0.25	-0.854	-0.587	-0.269	Iron-sulfur cluster assembly protein	ISU1 orf19.13901 CAALFM_C701760CA	187378966	162503946	178395004	187203415	227044778	3.75714e+08	365511154	471430012	261984220	112502612	119766015	170428497	139393074	97162118	1.28607e+08	144960891	96651174	106385680
A0A1D8PDP4	A0A1D8PDP4	0.107392	0.235725	0.0103245	0.0264758	0.677436	0.0916072	0.614044	FALSE	-0.605	0.872	0.181	1.04	0.637	-0.436	-0.149	40S ribosomal protein S27	RPS27A orf19.413.1 CAALFM_C105510CA	105637900	92615940	56404564	131255481	144940178	1.7605e+07	112368096	70388804	26111249	64010284	35932276	102189226	69556246	44251778	61800930	5.03196e+07	42281863	55864850
A0A1D8PH31	A0A1D8PH31	0.0171309	0.0360681	0.243022	0.130903	0.00191516	0.93502	0.32285	FALSE	-0.475	-0.282	0.18	-0.214	-0.0146	-0.407	-0.669	TATA-binding protein-associated factor	TAF14 orf19.8418 CAALFM_C204220CA	2802830436	1658158203	1558209357	1858509896	2107122493	1023116845	2709969012	2735506496	1417098273	1569406040	1130658750	1743880689	1980945853	2080452911	1900524436	1954358055	1363532332	1729822518
Q5AKW7	Q5AKW7	0.0134324	0.976487	0.000337679	0.0852029	0.23755	0.000615325	0.743931	FALSE	-1.52	0.998	0.18	2.54	2.37	0.0162	0.665	rRNA adenine N(6)-methyltransferase (EC 2.1.1.-)	DIM1 orf19.12477 CAALFM_C113730CA	107245497	100902047	65106383	52787133	177421293	1.7605e+07	12254625	15827531	37096720	74457770	NA	78700058	27893170	50306597	81762737	33743444	23670138	35076392
O42825	O42825	0.703106	8.56e-05	0.000707505	0.46801	4.01e-06	0.000160339	0.0934405	FALSE	-0.0387	0.0741	0.179	-0.43	-0.508	-0.542	-0.725	GTP-binding protein RHO1	RHO1 CAALFM_CR02860WA CaO19.10362 CaO19.2843	10500919172	7723100868	6066274656	8924634320	8735432120	6218989784	17226971448	12780718116	9042250401	6073372758	4789726120	7240259922	7498637368	7967293632	7572486272	7536365238	7226647500	6479587466
A0A1D8PLH1	A0A1D8PLH1	9.88e-06	3.04e-05	0.0821451	0.25187	4.46e-06	0.683248	0.373255	FALSE	-1.29	0.229	0.176	0.358	0.0797	-1.16	-1.38	Mitochondrial import inner membrane translocase subunit TIM10 (Mitochondrial import inner membrane translocase subunit Tim10)	TIM10 orf19.4577.3 CAALFM_C402140CA	472308438	359282822	345562380	487771116	545532941	329246369	505411088	422053540	327828190	261756066	274728152	351299316	474797954	439211556	284370276	661275788	504438308	497517820
A0A1D8PTI7	A0A1D8PTI7	0.00634781	2.14e-05	0.084243	0.253111	7.49e-07	0.000825056	0.337123	FALSE	-0.555	0.206	0.172	-0.322	-0.735	-1.08	-1.46	40S ribosomal protein S27	RPS27 CAALFM_CR07630CA orf19.6286.2	4306706360	4096524936	2017953760	4600068292	4559344022	3354855000	7959053152	6368812104	4556258665	2329810944	2272688394	2919302820	3889222892	4423364208	2898707050	5305838224	4589387895	4924418077
A0A1D8PEJ8	A0A1D8PEJ8	0.532943	0.0999281	0.131799	0.43674	0.129408	0.14982	0.479265	FALSE	0.151	0.19	0.172	-0.379	-0.361	-0.418	-0.382	Grp1p	GRP1 orf19.12245 CAALFM_C109230CA	331307390	244138084	160886716	243620890	242770849	177401215	485638828	358888734	222675672	222448676	135208458	1.87796e+08	1.56128e+08	234695300	210097582	111052767	213100437	195757278
Q5A388	Q5A388	0.00201143	0.0339079	0.968227	0.161915	0.0320832	0.940637	0.20436	FALSE	0.484	0.189	0.17	0.00518	-0.00969	0.301	0.304	Type 2C protein phosphatase	PTC5 orf19.13733 CAALFM_CR08160WA	2882950723	2225194412	1990264235	2497110034	2277852732	1938621199	3521847570	2775521134	1875675109	1900206144	1466280799	1997390638	2050556598	2035906039	1941704559	1343084765	8.67805e+08	939882651
A0A1D8PU61	A0A1D8PU61	2.15e-07	0.0761194	1.09e-05	0.443036	0.00690951	3.07e-06	0.226015	FALSE	-1.25	-0.105	0.169	0.889	0.997	-0.255	-0.422	S-(hydroxymethyl)glutathione dehydrogenase (EC 1.1.1.284)	FDH3 orf19.7600 CAALFM_CR10250CA	27639190420	19369629740	19238779263	21571700248	23287919710	13728350778	17211081995	12310110353	8611881473	18384466071	13189376191	18567244184	21754441776	20228331414	21234635208	18246675430	13097961167	16793687068
Q59LV5	Q59LV5	0.00279944	0.000152623	4.14e-06	0.161043	0.000146911	2.15e-06	0.303734	FALSE	0.573	0.234	0.169	-1.15	-1.22	-0.813	-0.817	Phosphatidylethanolamine N-methyltransferase (PE methyltransferase) (PEAMT) (PEMT) (EC 2.1.1.17)	CHO2 CAALFM_CR02540WA CaO19.169 CaO19.7802	545069813	448818351	2.96339e+08	519381066	3.53913e+08	3.80853e+08	1298694581	1056208956	941514823	341524593	252812262	366930058	309463578	3.58646e+08	4.21881e+08	4.39254e+08	3.54303e+08	4.12297e+08
A0A1D8PDC4	A0A1D8PDC4	0.0184382	2.46e-06	1.6e-07	0.503609	8.53e-07	1.62e-07	0.175149	TRUE	0.315	0.0811	0.169	-1.13	-1.13	-0.901	-0.987	ATP synthase subunit alpha	ATP1 orf19.14144 CAALFM_C104610WA	149000000000	111000000000	88667010244	119000000000	116000000000	89371133420	387000000000	293000000000	193000000000	86611950987	74498012435	99739692599	107000000000	105000000000	101000000000	157000000000	108000000000	110000000000
Q5AHH6	Q5AHH6	1.92e-05	0.000149358	0.117117	0.625614	5.16e-05	0.0905695	0.235221	FALSE	-0.852	0.0672	0.167	0.225	0.245	-0.694	-0.774	Type 1 protein phosphatase-activating protein	SDS22 orf19.8440 CAALFM_C204020CA	2724779342	2046142387	1973999744	2204796880	2397198528	1672880044	3044783983	2214236172	1380510361	1669154484	1382332603	2092567179	2128376836	2110011013	1863730541	2423346067	1726302883	2138902001
A0A1D8PHB8	A0A1D8PHB8	0.489106	2.6e-08	3.33e-06	0.00992354	2.88e-07	5.57e-06	0.198317	TRUE	-0.0869	0.365	0.165	-0.908	-0.867	-1.36	-1.12	Lem3p	LEM3 orf19.11026 CAALFM_C205110WA	804029912	610744921	579317203	598325189	668901765	546787248	1734957396	1414031948	990743851	532399810	453668345	518746180	5.33473e+08	458265336	456283938	8.29265e+08	699676546	8.20937e+08
A0A1D8PEX2	A0A1D8PEX2	0.00199539	2.89e-05	0.135195	0.493056	3.71e-05	0.354515	0.25584	FALSE	-0.528	0.098	0.165	-0.221	-0.133	-0.846	-0.826	Djp1p	DJP1 orf19.8606 CAALFM_C110480WA	9.21223e+08	5.77076e+08	5.28472e+08	6.17717e+08	6.89054e+08	4.6084e+08	9.85504e+08	8.35678e+08	6.33402e+08	445549662	4.77324e+08	5.82234e+08	5.85132e+08	5.75559e+08	5.17202e+08	6.3774e+08	5.32344e+08	7.53064e+08
A0A1D8PCG7	A0A1D8PCG7	5.17e-05	0.00897221	0.000988119	0.171694	0.00203568	0.0135744	0.403272	FALSE	-1.07	0.27	0.161	0.777	0.528	-0.568	-0.708	40S ribosomal protein S21	RPS21B CAALFM_C101370CA	3633849468	3732198481	2502094212	4053260794	4140136032	2837787534	2408638368	3053051651	2164968053	2300671294	2419524041	2707235548	3356876808	3271506973	2695056504	2666293349	2878023390	3170236048
A0A1D8PRC8	A0A1D8PRC8	0.377486	2.49e-05	6.83e-05	0.747997	7.54e-05	7.81e-05	0.387751	FALSE	0.164	0.0591	0.161	1.01	0.994	1.11	0.997	Oxidant-induced cell-cycle arrest protein 5	GYP7 orf19.13998 CAALFM_C703490WA	612447592	388759314	3.01523e+08	442287517	412375403	3.39079e+08	335283593	197759159	193046701	2.81847e+08	273681144	413753796	336117628	445616970	397520276	93008332	125534940	127409525
Q59U85	Q59U85	1.51e-06	2.06e-06	0.660885	0.814133	1.4e-06	0.246607	0.227595	FALSE	-0.995	0.03	0.158	0.0561	0.151	-0.969	-1	V-type proton ATPase subunit G	VMA10 orf19.9422 CAALFM_C207590WA	3038490336	2305298597	2120189885	2412780997	2376086702	1779407426	2944927820	3015604767	1718156034	1890133288	1634217398	2150023942	2129290200	2092640666	2341681706	3254705877	2236709740	2714524863
Q5ALL3	Q5ALL3	0.01567	0.00560707	0.241986	0.494195	0.000725118	0.481884	0.416221	FALSE	-0.508	-0.13	0.155	-0.226	-0.134	-0.604	-0.797	tRNA-dihydrouridine(47) synthase [NAD(P)(+)] (EC 1.3.1.89) (mRNA-dihydrouridine synthase DUS3) (EC 1.3.1.-) (tRNA-dihydrouridine synthase 3)	DUS3 CAALFM_C202420CA CaO19.1565 CaO19.9138	8.97619e+08	7.52794e+08	6.44581e+08	886035814	6.5305e+08	520263275	1205097026	9.62279e+08	6.97748e+08	453827761	551661144	7.82999e+08	6.3805e+08	866515690	7.76268e+08	875637972	5.65546e+08	769079126
Q59X40	Q59X40	0.0945554	0.0604053	0.242743	0.16394	0.0709486	0.665041	0.555912	FALSE	-0.459	0.376	0.154	0.312	0.113	-0.522	-0.5	Mediator of RNA polymerase II transcription subunit 18 (Mediator complex subunit 18)	SRB5 MED18 CAALFM_C209300WA CaO19.11572 CaO19.4091	120676260	116827614	85131039	126700840	121264578	98897612	103919725	115905510	110847870	82683474	68497652	95483445	98583610	95564216	80389731	1.38182e+08	58537981	70069861
Q59SI2	Q59SI2	0.299069	0.00312721	0.0249331	0.979762	0.00256967	0.0765297	0.51205	FALSE	-0.244	-0.00584	0.152	-0.568	-0.432	-0.806	-0.828	Mitochondrial import inner membrane translocase subunit TIM14 (Presequence translocated-associated motor subunit PAM18)	PAM18 TIM14 CAALFM_C400520WA CaO19.11667 CaO19.4190	269582172	222780506	189349354	223327538	206478744	155801388	426575816	297555328	309824674	115803424	1.86692e+08	238095231	2.11237e+08	194057429	1.93123e+08	229362425	251984606	184773171
A0A1D8PMP0	A0A1D8PMP0	0.160497	0.0074882	0.825949	0.0831131	0.00700371	0.608328	0.268631	FALSE	-0.195	0.246	0.152	0.0295	-0.0689	-0.411	-0.415	Oye32p	OYE32 orf19.10643 CAALFM_C406780CA	1100993592	925126953	7.85878e+08	1000198283	1021964910	804639626	1360221686	1231225375	7.76358e+08	646491864	708937945	791457513	753964618	854178094	834422906	832475772	5.58331e+08	6.86281e+08
Q59WB3	Q59WB3	0.000124691	0.333097	0.000409643	0.722664	0.081966	0.00165778	0.617489	FALSE	-1.54	0.107	0.15	1.36	1.14	-0.295	-0.551	S-adenosylmethionine permease GAP4 (SAM permease) (Amino-acid permease GAP4)	GAP4 CAALFM_C107120WA	533458358	340228853	362520433	444140635	460518365	419221748	337599489	193882505	1.31313e+08	387769284	2.33948e+08	329562285	331599523	436054206	517294141	549728231	180405584	351676672
Q59T32	Q59T32	0.00221927	0.0262633	0.149037	0.787959	0.0313132	0.0768952	0.580756	FALSE	-0.979	0.0718	0.148	0.4	0.5	-0.651	-0.627	Nem1-Spo7 phosphatase regulatory subunit	SPO7 orf19.14174 CAALFM_C205740WA	138827252	129123955	94810489	114776413	123489912	81503101	174965466	1.24229e+08	3.88716e+07	107978200	73491656	97743212	9.85656e+07	101784972	107957864	124324568	84837692	100425416
A0A1D8PMK3	A0A1D8PMK3	0.480939	0.0517433	0.000267485	0.0671928	0.0249722	0.00109291	0.402185	FALSE	-0.124	0.34	0.148	0.828	0.702	0.364	0.43	FG-nucleoporin	NUP60 orf19.10419 CAALFM_C406350CA	1602734114	1251336181	1132730715	1798133066	1144519564	1201385060	1098606814	9.06177e+08	746505707	1111452609	8.4529e+08	1104106317	1065917863	995113315	1251978408	686983472	4.36326e+08	5.24761e+08
A0A1D8PR98	A0A1D8PR98	0.152491	1.39e-07	3.86e-06	0.394795	5.57e-08	1.5e-07	0.49122	TRUE	0.316	-0.183	0.148	1.53	2.02	2.03	2.19	Lmo1p	LMO1 orf19.12613 CAALFM_C703080WA	2951803035	2771987508	2395162682	1883050750	2549720783	1242312994	1213738220	623449933	5.49364e+08	2016751752	2128628832	2085271007	1892821475	1855689236	2707160074	321837962	3.35671e+08	3.26111e+08
Q59PR1	Q59PR1	1.6e-05	0.00303032	0.0113188	0.951228	0.0368618	0.00295592	0.602151	FALSE	1.77	-0.0171	0.147	-0.803	-0.989	0.986	0.635	Putative GTPase	MTG2 orf19.13974 CAALFM_CR05620CA	181559167	9.25773e+07	1.41208e+08	163725047	1.53273e+08	1.7605e+07	523753751	337952259	147576175	78416169	99947319	138585450	1.37119e+08	140702142	171231732	59684770	43787818	4.11147e+07
A0A1D8PPB9	A0A1D8PPB9	0.818112	0.0130776	0.0103484	0.909545	0.0926244	0.0415196	0.840437	FALSE	-0.167	-0.0824	0.146	2.11	1.6	2.02	1.29	Non-specific serine/threonine protein kinase (EC 2.7.11.1)	PKH3 orf19.8787 CAALFM_C600350WA	285549496	225104443	1.13484e+08	318778824	3.06664e+08	1.7605e+07	86304571	30561981	1.40067e+08	85591092	139049880	280915068	467418277	461957687	1.0562e+08	87015552	NA	21033491
A0A1D8PHA3	A0A1D8PHA3	6.84e-06	0.00426872	0.00917073	0.605292	0.00485081	0.00717532	0.646088	FALSE	2.17	0.165	0.146	-0.941	-0.98	1.06	1.04	Ubiquinol--cytochrome-c reductase catalytic subunit	CYT1 orf19.11011 CAALFM_C204950CA	4966661576	4215708830	3157949004	4274320542	4110801512	3414121066	11951144902	8360994868	7147095718	3094481117	2706523003	3617654321	3830866521	3632015288	3332550062	926851082	2145424890	647709336
Q59T87	Q59T87	0.000255136	0.000354941	0.0215183	0.015264	1.42e-05	0.0463634	0.597189	FALSE	1.3	0.738	0.144	0.691	0.584	1.25	1.74	Transcription initiation factor TFIID subunit 7	NRI2 orf19.12019 CAALFM_C101800WA	183040554	141766170	121962464	166995336	179334796	1.7605e+07	105847650	133223658	93779087	122176357	103620731	114962462	71559376	123597720	87827204	26466228	34493264	1.5917e+07
A0A1D8PKD3	A0A1D8PKD3	0.179613	0.671571	0.000859084	0.0322918	0.344362	0.00944165	0.547612	FALSE	-0.324	0.545	0.141	0.968	0.689	0.0993	0.224	Nucleolar GTP-binding protein 1	NOG1 orf19.7384 CAALFM_C306030WA	1075415918	989709970	649068746	1003797212	1066180902	9.64722e+08	616521710	679385906	5.53529e+08	767745307	5.34712e+08	779067074	5.3129e+08	7.68682e+08	8.86283e+08	4.99404e+08	2.8299e+08	526159257
A0A1D8PGU4	A0A1D8PGU4	0.263533	0.00204587	0.0464877	0.673785	0.000159793	0.00797758	0.406251	FALSE	-0.191	0.0706	0.141	-0.359	-0.508	-0.62	-0.839	Delta-aminolevulinic acid dehydratase (EC 4.2.1.24)	HEM2 orf19.8517 CAALFM_C203300WA	618032651	403472603	4.70762e+08	617330289	510884719	424920995	1165817154	756788188	538061956	3.90148e+08	3.10612e+08	449112817	546692434	488116511	472098000	588377657	385046211	510078032
Q59ZH8	Q59ZH8	7.38e-08	2.11e-08	0.00192642	0.0162027	6.41e-09	0.00610633	0.313516	TRUE	1.38	0.369	0.141	0.515	0.436	1.53	1.68	Translation termination factor eRF1	ERF1 orf19.11025 CAALFM_C205100CA	5688230546	3865422413	2614163158	4320185160	4524064312	2900345427	4378737772	3741582287	1993847366	3028562638	2692541776	3263101696	3003616718	2982412922	3195918322	767780579	648220488	606692941
A0A1D8PKC9	A0A1D8PKC9	4.37e-06	1.52e-06	0.0615279	0.205771	4.04e-07	0.0609849	0.704951	FALSE	2.65	0.485	0.141	0.743	0.745	2.91	3.25	Dynamin-related GTPase	DNM1 orf19.6987 CAALFM_C305520CA	2230681622	1719169530	1163871616	1782084941	1587823191	1315945197	2645912511	772198242	6.53209e+08	1588553132	981922229	1324662730	9.61695e+08	9.52917e+08	1613188660	1.75434e+08	64638465	78148528
A0A1D8PKC4	A0A1D8PKC4	0.980685	0.00291226	0.000127553	0.129302	0.000834009	0.000248262	0.549931	FALSE	-0.00562	0.368	0.14	1.2	1.11	0.822	0.967	Ubiquitin carboxyl-terminal hydrolase (EC 3.4.19.12)	UBP1 orf19.7367 CAALFM_C305870CA	411940438	330735095	152671835	344445606	348071758	172471432	200336252	1.33368e+08	108373155	2.32449e+08	144292255	287974632	219669135	243549879	195801326	79280030	6.70767e+07	90110478
A0A1D8PSX0	A0A1D8PSX0	7.37e-09	3.2e-05	0.000182242	0.245679	2.07e-05	0.000104823	0.526044	FALSE	2.62	0.259	0.139	-1.08	-1.14	1.28	1.34	V-type proton ATPase subunit H	VMA13 orf19.645.1 CAALFM_CR05080WA	2374493450	1660576718	1259761986	1869731741	1914947749	1329019300	5000478934	3975844282	3768499344	1274180208	1193250135	1520384050	1390520968	1349941802	1611932487	307186424	559213749	307654286
A0A1D8PRZ8	A0A1D8PRZ8	0.000786421	2.36e-05	0.267624	0.450007	6.02e-05	0.761445	0.298998	FALSE	-0.544	0.099	0.137	-0.147	-0.0394	-0.79	-0.72	Type 2C protein phosphatase	PTC2 orf19.10072 CAALFM_CR01520WA	2518813716	1846674992	1600312589	2093169523	2023326313	1176623505	3024825464	2552520942	1472749474	1596121159	1291327699	1685479216	1694783850	1718586177	1516043038	1938249144	1630606023	1822745450
Q59RL1	Q59RL1	8.89e-06	0.00152933	0.363925	0.0744093	0.000179075	0.157369	0.80777	FALSE	3.77	1.07	0.137	-0.52	-0.828	2.18	2.8	Amino acid transporter	GNP1 orf19.8784 CAALFM_C600330CA	285966614	1.67157e+08	191222097	309890177	231717832	1.7605e+07	446832836	497020198	324322124	1.09701e+08	159076270	2.4441e+08	86266178	1.44092e+08	137735991	31895446	31241776	4.68845e+06
Q59XV1	Q59XV1	0.133477	0.116922	0.517328	0.567044	0.00204855	0.398098	0.210071	FALSE	-0.166	-0.061	0.137	-0.0691	-0.0907	-0.174	-0.393	Calmodulin-dependent protein kinase	CMK2 orf19.9323 CAALFM_C210260CA	3938597545	2773161589	1992220290	2943740971	3163353626	2046451306	4186034606	3584046735	2464777904	2309698382	1800508809	2445460588	2765779695	2954070038	2882448170	1952933874	2003186369	2182431302
O74161	O74161	0.259429	0.463627	0.163098	0.654915	0.361678	0.125685	0.631965	FALSE	0.328	0.128	0.137	-0.411	-0.455	-0.21	-0.263	Chitin biosynthesis protein CHS5	CHS5 CAALFM_C204140WA CaO19.807 CaO19.8426	1392039243	1131390201	952777320	1128750415	1360026855	8.96389e+08	2165065906	1672626784	1502023328	931940247	7.89132e+08	953458623	896413510	1112237626	1152435457	427552011	1133418436	9.27566e+08
Q5AGF6	Q5AGF6	0.378284	0.990068	0.434992	0.106347	0.946156	0.512187	0.764009	FALSE	0.406	0.769	0.136	0.358	-0.3	-0.00565	-0.0306	Protein-synthesizing GTPase (EC 3.6.5.3)	GCD11 orf19.11699 CAALFM_C502170CA	127921158	91792580	81139730	175891984	76909064	1.7605e+07	173577784	86397899	166758640	77924512	57639243	99190940	95559161	82442440	87437030	NA	83224100	36352896
Q5AP65	Q5AP65	5.64e-07	0.0879193	2.13e-06	0.381681	0.0402255	3.2e-06	0.307438	FALSE	-1.08	0.113	0.132	0.964	0.93	-0.229	-0.282	Protein FMP52, mitochondrial	FMP52 CAALFM_C110280CA CaO19.12363 CaO19.4898	9298494993	6483603811	5267152293	7398110117	7468811423	5162544840	5441900578	3811402338	3115014972	5281716641	4632693321	6121320261	6391340211	7176278533	5355034607	5453617967	4065763188	4504700000
Q5A940	Q5A940	9.33e-05	2.43e-05	0.840138	0.580214	6.19e-06	0.608509	0.295135	FALSE	-0.65	0.068	0.131	-0.0247	-0.0629	-0.742	-0.843	Multiprotein-bridging factor 1	MBF1 CAALFM_C101060WA CaO19.10804 CaO19.3294	4969516348	3307147786	2945653435	3637190086	4044905174	2983371862	5623889358	4466008552	3091748560	2867771536	2303083895	3469441676	3618320646	3516231312	3260463900	4315516206	2964477938	3832810586
A0A1D8PT60	A0A1D8PT60	0.00256294	1.71e-06	0.00740813	0.301633	1.12e-05	0.0648634	0.343996	FALSE	-0.488	0.143	0.13	-0.417	-0.267	-1.05	-0.885	Actin-related protein 2/3 complex subunit	ARC40 orf19.11354 CAALFM_CR06180WA	3074711285	2283452647	1989900128	1981038146	2489696343	1736619508	3970823629	3440189243	2506934947	1708472582	1699386327	2278532588	2022418402	1933487173	1771905534	2952455280	2049946331	2553235978
Q5AFB3	Q5AFB3	1.02e-06	1.93e-05	0.224132	0.536968	2.86e-05	0.169045	0.502495	FALSE	1.54	0.119	0.129	-0.239	-0.272	1.19	1.14	Tyrosine--tRNA ligase (EC 6.1.1.1) (Tyrosyl-tRNA synthetase)	TYS1 orf19.10209 CAALFM_C402980WA	3597812924	2709324163	2247777744	2926871252	2988470964	2248778744	4970484285	3753013057	2912144686	2137364971	1872437504	2598632111	2427600346	2476286692	2782056851	764538318	961744902	4.86919e+08
Q5AIB2	Q5AIB2	0.00145838	0.073093	0.0335976	0.736533	0.108421	0.125704	0.5531	FALSE	0.841	-0.0731	0.129	-0.502	-0.347	0.413	0.365	Scw4p	SCW4 orf19.10458 CAALFM_C102520WA	2182929634	1380572510	1252502227	1664024808	1377494724	999020500	3242276716	2377336092	1417607898	1390335328	1110957918	1159557820	1106433824	1249725874	2098720228	767623200	516568866	783466347
O74189	O74189	1.92e-06	0.00024522	0.0119778	0.982597	0.000263085	0.028251	0.624854	FALSE	2	0.00571	0.129	-0.743	-0.63	1.26	1.25	Dolichyl-phosphate-mannose--protein mannosyltransferase 1 (Protein mannosyltransferase 1) (EC 2.4.1.109)	PMT1 CAALFM_C702890CA CaJ7.0330 CaO19.12638 CaO19.5171	4357612476	3300911421	2447149571	3177968892	3434468283	2133944497	8043933706	5532291244	4122900823	2450420225	2354775075	2899189833	2902943507	2828914040	3051032893	530542202	1317538286	6.64164e+08
Q5A9Z1	Q5A9Z1	0.260972	5.63e-05	0.000797103	0.797664	4.04e-05	0.00227722	0.339547	FALSE	-0.152	0.0338	0.128	-0.552	-0.482	-0.737	-0.762	Glutamyl-tRNA(Gln) amidotransferase subunit B, mitochondrial (Glu-AdT subunit B) (EC 6.3.5.-)	PET112 CAALFM_C105610WA CaO19.10030 CaO19.2494	1877389066	1636612343	1343256088	1725734968	1474687861	1175306156	3235634540	2488069095	1966149809	1275867506	1158403866	1328982046	1328109329	1683212934	1357644670	1856376133	1317923803	1450459610
A0A1D8PGM4	A0A1D8PGM4	0.000361139	3.41e-05	0.016584	0.179462	9.58e-06	0.0346198	0.791479	FALSE	2.19	0.661	0.126	1.27	1.09	2.8	3.15	U3 small nucleolar RNA-associated protein 22	UTP22 orf19.9142 CAALFM_C202450CA	971151500	669480367	3.99117e+08	681768120	729427984	1.7605e+07	468590125	261428198	306265234	503749747	414598787	593751123	386950156	382394256	585926370	6.39861e+07	7.45362e+07	13655072
A0A1D8PPQ1	A0A1D8PPQ1	0.00110686	0.000129776	0.726448	0.449376	5.71e-05	0.73101	0.234139	FALSE	-0.416	0.0791	0.126	-0.0363	-0.0356	-0.531	-0.578	Tif3p	TIF3 orf19.10927 CAALFM_C601630WA	11018197015	7901098005	7302426037	9072931334	9042732933	6479655309	12838877952	10977490071	6836271415	7256977591	5644830589	7410602749	7087332830	8024496454	8632979800	7902442116	6415108214	7381194079
Q5AJ65	Q5AJ65	0.592868	1.13e-06	1.34e-06	0.517812	1.71e-07	2.74e-07	0.378743	TRUE	0.0733	0.0889	0.122	-1.08	-1.23	-1.09	-1.28	Calcium-transporting ATPase (EC 7.2.2.10)	PMC1 orf19.9295 CAALFM_C301250WA	3605229049	2648311619	2077826381	3229735029	2780559682	2550894542	9884603810	7674940460	4761218276	1890329717	1829630933	2765191726	2865227255	2818199071	2567210668	4253760937	3164159358	3768935898
A0A1D8PM35	A0A1D8PM35	0.000460231	0.0118336	0.813562	0.179128	0.00175792	0.203277	0.530538	FALSE	-0.863	-0.269	0.122	0.0456	0.253	-0.549	-0.732	Translation elongation factor 1 subunit beta	EFB1 orf19.11319 CAALFM_C404480CA	31147049652	17400485284	17480172117	17822321863	25484770595	11337796404	27115891966	24426048032	11884828823	16656204178	14174594443	19331756410	20403135602	22935291470	20938962970	22473763989	16807495942	20529652325
Q5ADU2	Q5ADU2	8.52e-06	3.54e-06	0.734435	0.831639	2.91e-06	0.859981	0.398955	FALSE	-0.941	0.0299	0.12	-0.0478	0.0248	-1.02	-1.04	Lysine--tRNA ligase (EC 6.1.1.6) (Lysyl-tRNA synthetase)	KRS1 orf19.14041 CAALFM_C307410CA	16833493026	11803046422	9933485995	13217067966	11504156072	9346865860	19849480850	13921091406	9546836274	9172081224	9038740624	11517539155	11049549109	12503952962	10523075153	15526416368	11388771938	17276561782
Q5A032	Q5A032	0.0015437	0.0427972	0.313253	0.527568	0.0172284	0.316974	0.857704	FALSE	2.58	0.426	0.12	-0.688	-0.683	1.47	1.78	Hgt3p	HGT3 orf19.11834 CAALFM_CR03850WA	122325112	46284318	33938444	73078578	63083055	1.7605e+07	145253476	96836626	79525712	28176532	24294423	1.35779e+08	24141602	35812412	82557469	10122466	2.20205e+07	3.83313e+06
Q59L25	Q59L25	6.08e-06	0.000191523	0.981554	0.0659957	2.51e-05	0.528906	0.826475	FALSE	3.61	1.02	0.115	-0.0121	-0.331	2.57	3.16	Altered inheritance of mitochondria protein 24, mitochondrial	AIM24 CAALFM_C301170WA CaO19.10664 CaO19.3154	403199566	3.93969e+08	206636174	375817131	390833760	1.7605e+07	504902244	477796597	3.81505e+08	337708662	221358640	214828970	215785341	166527656	192381321	NA	5.4329e+07	6991737
A0A1D8PKV6	A0A1D8PKV6	0.0728313	0.000576283	0.659143	0.0607954	0.00425555	0.427691	0.524773	FALSE	-0.339	0.356	0.114	-0.0787	-0.143	-0.774	-0.596	FG-nucleoporin	NUP159 orf19.6171 CAALFM_C307780CA	863040423	8.76337e+08	7.00169e+08	765505021	1163006325	5.6893e+08	1379915840	975417129	744970521	617009680	5.24471e+08	801822615	700338095	594389740	631401802	802223654	6.35331e+08	651164309
Q5AMG5	Q5AMG5	6.91e-05	0.00862004	0.170863	0.297594	0.000419948	0.132504	0.548641	FALSE	-0.999	-0.194	0.11	0.258	0.286	-0.547	-0.823	5'-3' exoribonuclease 2 (EC 3.1.13.-)	RAT1 CAALFM_C401080WA CaO19.12150 CaO19.4681	2709416075	1317689669	1322827589	1546219777	1806891725	1336659070	1960521495	1661120248	1126070349	1432592031	1080956269	1506603069	1549378550	2256934592	1739057027	2182683677	1331955477	1646151535
A0A1D8PJE0	A0A1D8PJE0	0.00185692	1.57e-08	3.42e-06	0.743497	7.66e-09	3.36e-06	0.337274	TRUE	-0.422	0.0368	0.11	-0.816	-0.818	-1.28	-1.35	Metalloaminopeptidase	LAP41 orf19.9196 CAALFM_C302170CA	3848039194	2881643840	2321844004	3006396578	2899895418	2478713238	8010638144	6061179530	4085927189	2198785330	2143478756	2701302300	2872549920	2814513221	2695413588	4808007603	3586860571	4526219527
A0A1D8PFY3	A0A1D8PFY3	0.0491466	0.444562	0.862722	0.253145	0.105682	0.897972	0.772875	FALSE	0.79	0.437	0.108	-0.0646	-0.0479	0.289	0.634	SAM complex subunit	SAM35 orf19.7267 CAALFM_C114490CA	NA	37694815	20864323	19684368	NA	1.7605e+07	NA	37743279	30133925	18413226	20680610	29472227	NA	20147248	21338282	8840884	1.60132e+07	7855328
A0A1D8PQ06	A0A1D8PQ06	0.000202826	1.68e-06	0.000572887	0.147086	1.62e-07	0.00220551	0.40025	FALSE	-0.612	-0.189	0.107	-0.544	-0.459	-0.968	-1.18	Metalloendopeptidase	STE23 orf19.13007 CAALFM_C602860WA	2397736255	1715995307	1368640513	1741654179	1662330348	1364815624	3849039506	2850351693	1877739045	1431484855	1278334624	1531312594	1965167350	1862536069	1739223303	2390600688	1866860246	2695948349
Q5ANP2	Q5ANP2	1.28e-05	4.93e-05	0.528212	0.883942	2.66e-05	0.230886	0.428105	FALSE	-0.852	-0.0193	0.106	0.0839	0.163	-0.749	-0.795	Nascent polypeptide-associated complex subunit alpha (NAC-alpha) (Alpha-NAC)	EGD2 CAALFM_C304140CA CaO19.13280 CaO19.5858	24441176905	15661420805	16586099410	17488693585	19718229955	13091252223	23415661933	21983434188	12379617869	15954216622	12632143339	15696590053	16319383266	17979531324	17434778356	20555775539	15570853091	19156136635
A0A1D8PM94	A0A1D8PM94	0.432188	3.79e-12	4.55e-11	0.0128385	1.31e-11	3.87e-11	0.477676	TRUE	-0.117	0.413	0.106	-2.62	-2.65	-3.15	-2.88	Methylmalonate-semialdehyde dehydrogenase (CoA acylating) (EC 1.2.1.27)	ALD6 orf19.8361 CAALFM_C405130CA	5402159731	4387547311	3349804618	4630749836	4404195664	3482551754	41443302391	30325963594	22080933183	3831954501	2937552415	3515545648	3888096865	3110333988	2706404420	21579857347	15150779873	17716343601
A0A1D8PSA9	A0A1D8PSA9	0.000496083	1.26e-08	5.86e-07	0.194736	3.16e-09	2.26e-06	0.372474	TRUE	-0.51	-0.154	0.104	-0.976	-0.869	-1.33	-1.48	Phosphoglucomutase (alpha-D-glucose-1,6-bisphosphate-dependent) (EC 5.4.2.2)	PGM2 orf19.10359 CAALFM_CR02820WA	11090409852	7928785386	6821340268	8484001639	8407627640	5638804612	22633885306	18622190228	12201133062	6409649614	6249754327	7486213542	8156985770	8976478869	8239406654	15726993035	11061950593	13970057174
Q59QR8	Q59QR8	2.79e-05	0.709407	5.89e-05	0.959975	0.260418	4.65e-05	0.395972	FALSE	-0.726	-0.00608	0.104	0.674	0.69	-0.0452	-0.14	Bub3p	BUB3 orf19.10178 CAALFM_C503240WA	1577898738	1040038881	937785525	1170541229	1123212384	948150602	1106658168	853444711	5.45764e+08	883651909	8.26216e+08	1054116572	1204341264	1153951902	9.88892e+08	798025562	653376137	7.31281e+08
Q874I4	Q874I4	6.59e-06	0.00396023	0.000195429	0.164311	0.00230249	0.000995156	0.391401	FALSE	-0.809	0.17	0.102	0.58	0.481	-0.399	-0.431	Dihydroorotate dehydrogenase (quinone), mitochondrial (DHOD) (DHODase) (DHOdehase) (EC 1.3.5.2) (Dihydroorotate oxidase)	URA9 URA1 CAALFM_C109720WA CaO19.12299 CaO19.4836	7118802546	5017330315	4403063001	6039218575	6018941244	4453940108	6294553892	4071246464	3179444756	4429357154	3673183121	4850621511	4993284362	5151813248	4810348071	5015170967	3927889164	3638821341
A0A1D8PMH5	A0A1D8PMH5	0.00024125	1.16e-07	0.000328691	0.809791	2.25e-07	0.000302336	0.752157	FALSE	1.52	-0.0761	0.0999	1.47	1.48	3.06	2.9	Vacuolar protein sorting-associated protein	VPS13 orf19.11894 CAALFM_C406060WA	2305142965	1871246970	1542534419	1884981888	1993227417	1440936607	4.92022e+08	1155717037	7.57908e+08	1171125156	1484671415	1930469495	1894175909	1607581249	2267420477	140823433	1.46492e+08	1.45486e+08
Q5A0Z9	Q5A0Z9	2.64e-05	3.08e-07	0.250253	0.0991965	6.17e-08	0.00603583	0.330269	FALSE	-0.605	0.174	0.0995	-0.118	-0.319	-0.898	-1.02	Pyruvate dehydrogenase E1 component subunit alpha (EC 1.2.4.1)	PDA1 orf19.10608 CAALFM_C407110CA	18142364800	13471163058	9447634275	16902918695	15284119568	11358416029	24829147214	19817755519	12819490299	10999180815	9075540483	11679455859	12969522569	12844140629	13347601532	16598294121	13607829506	16077959283
Q5ADP0	Q5ADP0	0.45511	0.518883	0.205032	0.0154056	0.51323	0.887446	0.812644	FALSE	0.315	1.13	0.0992	0.546	0.0592	-0.272	0.275	Histone deacetylase (EC 3.5.1.98)	RPD31 orf19.14093 CAALFM_C307000WA	934356556	872607484	6.16997e+08	1211132336	1041552819	918724699	1267328832	763398921	6.47033e+08	681075619	6.21066e+08	6.0091e+08	4.33496e+08	5.54991e+08	4.97014e+08	559718747	133329765	711984863
Q59VF4	Q59VF4	0.287165	0.339076	0.963594	0.944974	0.911834	0.549089	0.709735	FALSE	0.281	0.0179	0.0965	-0.0118	-0.156	0.252	0.0286	Histone acetyltransferase type B catalytic subunit (EC 2.3.1.48)	HAT1 CAALFM_C104670WA CaO19.779 CaO19.8401	1163302956	887419625	651266623	1203374719	884584724	713810988	1486739944	1109130583	7.93721e+08	666714659	613339243	835327071	9.54894e+08	970292765	860225661	291251923	623267341	657186573
Q5AMN0	Q5AMN0	1.18e-05	1.98e-05	0.510257	0.338835	3.4e-06	0.953135	0.41021	FALSE	-0.745	-0.112	0.0956	-0.0761	0.00674	-0.71	-0.834	Proliferating cell nuclear antigen	POL30 orf19.12086 CAALFM_C401770WA	3924283056	2877739332	2371064668	3023860954	2746983056	2272221079	4617901006	3558753196	2261163108	2402058394	2055867349	2760233167	2929469834	3089541456	2862622696	3758545333	2608414769	2920948178
Q5A4W8	Q5A4W8	0.337679	0.0222991	0.0387296	0.492541	0.00359393	0.0548714	0.690541	FALSE	-0.227	-0.161	0.0927	-0.521	-0.478	-0.586	-0.797	Bromodomain-containing factor 1	BDF1 CAALFM_C500200CA CaO19.8593 CaO19.978	3096637798	1653603602	1519790209	2101333285	2612670313	1086489239	3589163513	4344257065	1898299341	1654615682	1280885412	1880347873	2117472528	2293267859	1868186988	2291813580	1580134300	2141298791
A0A1D8PPA5	A0A1D8PPA5	0.0734918	0.000746754	0.000999873	0.0960793	0.000235837	0.0324603	0.562323	FALSE	-0.301	-0.278	0.0923	-0.645	-0.37	-0.668	-0.763	Het1p	HET1 orf19.6327 CAALFM_C600100CA	8511710624	6981792044	5703859202	7188394888	6688315683	3329154177	12663307124	10365002725	7836747256	5373597306	4918990028	6572191316	6339732658	7419057740	6599408241	6685946627	6188889274	7605412789
A0A1D8PNQ8	A0A1D8PNQ8	0.00261973	0.0107264	0.269426	0.667335	0.023132	0.447486	0.752355	FALSE	1.03	-0.124	0.0908	-0.325	-0.221	0.831	0.72	Mdj1p	MDJ1 orf19.6672 CAALFM_C503600WA	1294169300	1319920904	1194613560	1120718749	1068238070	1149709917	2297073684	1667151983	1186411531	975501776	883331266	1217554104	1257980169	1177941414	1308371110	280391392	710350371	436939093
A0A1D8PH80	A0A1D8PH80	0.000662226	0.246761	0.0201021	0.607106	0.000933068	0.482538	0.595018	FALSE	-0.72	-0.0869	0.0899	0.433	0.119	-0.2	-0.691	DNA-directed RNA polymerase II subunit	RPB4 orf19.7785 CAALFM_C204650CA	458031412	2.95805e+08	3.51223e+08	444172060	5.33391e+08	323263416	5.10463e+08	3.58331e+08	2.85757e+08	2.92124e+08	2.64645e+08	3.17091e+08	4.53638e+08	481645172	4.57168e+08	332776895	2.70087e+08	4.25171e+08
Q59Z33	Q59Z33	4.08e-05	0.000470094	0.937131	0.176525	0.000268239	0.0988362	0.481944	FALSE	-0.731	-0.177	0.0898	-0.00998	0.22	-0.564	-0.601	Rfa2p	RFA2 orf19.9807 CAALFM_C207120WA	2814342279	2154242215	1977448313	1825599573	2233109347	1527084069	3104841874	2415993834	1424146752	2040257501	1620330695	1868527137	2166269582	2058820235	2195364095	2159975130	1775233027	2083138192
Q5AJ71	Q5AJ71	0.00198534	2.27e-05	0.0207549	0.861011	0.000123872	0.514127	0.442977	FALSE	-0.429	-0.0201	0.0892	-0.294	-0.0756	-0.703	-0.593	Carbonic anhydrase (EC 4.2.1.1) (Carbonate dehydratase) (Non-classical export protein 103)	NCE103 CAALFM_C301300CA CaO19.1721 CaO19.9289	393195592	294057123	255347530	278266086	273545706	206035054	466732792	385321004	270380924	264725440	237013852	242745722	259644892	276435354	248041116	264161084	283855833	258662326
A0A1D8PJW1	A0A1D8PJW1	0.572699	0.000300545	1.8e-05	0.328956	9.35e-05	8.77e-05	0.596303	FALSE	0.0941	-0.165	0.0883	-1.04	-0.887	-0.778	-0.881	V-SNARE protein	VTI1 orf19.7970 CAALFM_C303400CA	646203168	425644358	483599762	463766418	527947667	333356324	1442842398	1127291856	727898230	408867420	335295903	501472054	534080138	495478236	472980764	678068622	540188358	434746882
Q59P50	Q59P50	0.0153341	0.158221	0.109997	0.669466	0.539323	0.012486	0.607974	FALSE	0.462	-0.073	0.0879	-0.286	-0.48	0.25	-0.105	Endoribonuclease YSH1 (EC 3.1.27.-) (mRNA 3'-end-processing protein YSH1)	YSH1 CAALFM_C206230WA CaO19.12941 CaO19.5486	3.71156e+08	2.08052e+08	2.41146e+08	293993816	2.77117e+08	286563270	585639546	398871678	304320982	225665407	174649695	2.44416e+08	2.86239e+08	3.19776e+08	323182183	207031825	153823792	1.3959e+08
Q59S63	Q59S63	8.49e-06	2.91e-07	0.00268623	0.207678	2.5e-08	0.00189029	0.617704	FALSE	-1.17	-0.227	0.0876	-0.625	-0.656	-1.57	-1.91	tRNA pseudouridine synthase 1 (EC 5.4.99.-) (tRNA pseudouridylate synthase 1) (tRNA-uridine isomerase 1)	PUS1 CAALFM_C602350CA CaO19.10981 CaO19.3477	266860703	194461879	159067761	215460340	185871602	183920118	399403266	413108984	275273713	165944251	182744284	140884501	230216160	239364410	233185169	473544980	3.7428e+08	478730825
Q59SM8	Q59SM8	0.605761	0.00532851	0.002817	0.839262	0.00199839	0.0017697	0.648193	FALSE	0.0978	0.0383	0.0863	-0.67	-0.714	-0.61	-0.702	Trifunctional formate-tetrahydrofolate ligase/methenyltetrahydrofolate cyclohydrolase/methylenetetrahydrofolate dehydrogenase	MIS11 orf19.9900 CAALFM_CR07010WA	18126184756	14293723220	10369504248	14978990084	14711936021	11177880983	34917455399	23834301546	20032242673	10253692133	10151580168	13394244560	13144560128	13653835699	13798354784	9452513461	13222873319	17803439925
A0A1D8PFX8	A0A1D8PFX8	0.00972589	0.000110635	0.00130288	0.114007	2.51e-05	0.0268961	0.495622	FALSE	-0.366	-0.206	0.0856	-0.49	-0.302	-0.65	-0.754	Rab GDP dissociation inhibitor	GDI1 orf19.7261 CAALFM_C114440CA	5725861237	4132648482	3300899257	3933718994	4372832177	2572400317	7863837204	6441269960	4070167720	3535480632	3014287410	3809711200	4193842246	4343558040	4060086244	5040745342	3394544607	4218761400
Q59WC9	Q59WC9	0.000728275	0.753766	1.21e-05	0.06872	0.140995	2.18e-05	0.711712	FALSE	-0.975	0.446	0.0854	1.49	1.41	0.0724	0.353	Conserved oligomeric Golgi complex subunit 3 (Component of oligomeric Golgi complex 3)	SEC34 orf19.11920 CAALFM_C107270WA	201973797	1.5934e+08	95769327	143865344	1.77125e+08	1.19673e+08	81514918	4.8473e+07	58012905	92303000	1.33472e+08	130087214	8.64211e+07	1.08413e+08	140016812	75262144	56847888	66607124
A0A1D8PMF8	A0A1D8PMF8	0.0164961	0.05881	0.899562	0.439742	0.0061727	0.977961	0.607262	FALSE	-0.437	-0.127	0.0843	-0.0206	0.00451	-0.33	-0.516	Calmodulin	CMD1 orf19.11891 CAALFM_C406030WA	8933921996	5167049806	5319170306	6288763260	7638729995	4062358660	9330398112	8438497200	4348073579	4883835262	4358861147	6011734442	6417361832	6931163546	6225355526	5827175126	5081946441	4687631597
A0A1D8PTS0	A0A1D8PTS0	0.000488313	7.01e-05	0.258394	0.902608	2.09e-05	0.242006	0.601903	FALSE	-0.682	-0.0188	0.0806	-0.178	-0.184	-0.841	-0.947	Ribosomal protein P2A	RPP2A orf19.6403.1 CAALFM_CR08360CA	18324031396	11915771897	11812201104	13827172180	16778797006	9436820253	23604970330	21316098871	10585623712	11989376307	9348208097	12086192278	13686182041	13865902961	13060116052	17341745972	13081667204	15854165989
A0A1D8PLU5	A0A1D8PLU5	6.02e-09	1.39e-07	0.110802	0.309759	1.78e-07	0.0209126	0.73367	FALSE	2.84	0.24	0.0791	-0.388	-0.593	2.21	2.17	Csh3p	CSH3 orf19.10874 CAALFM_C403390WA	1342347902	1019973410	781124944	1272185057	1113541671	968268727	2253765016	1618191808	1415817808	925694146	661668072	919960100	883173535	960829138	1068169533	131030304	200855590	8.7346e+07
Q5A9Z6	Q5A9Z6	0.00669006	3.28e-06	0.000901764	0.957921	6.21e-06	0.000710635	0.636387	FALSE	0.519	-0.00877	0.0789	0.685	0.705	1.21	1.15	ATP-dependent RNA helicase FAL1 (EC 3.6.4.13)	FAL1 CAALFM_C105640CA CaO19.10024 CaO19.2488	211590017	142629531	1.21327e+08	157056587	1.74932e+08	1.7605e+07	120216830	103737880	95308035	129953942	98960192	150062934	145372181	132069674	169790074	53472597	32914891	37515315
Q59VR1	Q59VR1	0.000886488	0.0284057	0.000135801	0.1696	0.377835	0.000284962	0.756832	FALSE	1.05	0.361	0.0788	-1.3	-1.2	-0.61	-0.227	Transcriptional regulator SKO1	SKO1 CAALFM_C103770WA CaO19.1032 CaO19.8634	1.07054e+08	8.10336e+07	5.80587e+07	77728183	9.18818e+07	4.79622e+07	287316960	2.45519e+08	1.21292e+08	6.13247e+07	5.26082e+07	8.23024e+07	78326284	4.02447e+07	5.58087e+07	6.93891e+07	3.8422e+07	5.92118e+07
Q5AFD8	Q5AFD8	0.761556	0.261292	0.0268575	0.12928	0.0875244	0.102773	0.830605	FALSE	0.109	0.568	0.0768	0.872	0.615	0.413	0.648	rRNA-binding ribosome biosynthesis protein	RPF1 orf19.10184 CAALFM_C403270WA	145329344	93668471	4.06414e+07	122601122	106060560	1.7605e+07	70322378	44050500	6.99156e+07	72957737	56119794	71524793	50466284	53897070	96950822	26539225	23924992	44473483
A0A1D8PM75	A0A1D8PM75	0.333345	0.00290506	0.529819	0.0708314	0.004286	0.0906065	0.567271	FALSE	-0.129	0.251	0.0752	-0.0827	-0.233	-0.462	-0.437	60S ribosomal protein L30	RPL30 orf19.3788.1 CAALFM_C404900WA	8200233176	6841660864	4632351676	7031956824	6881363880	6150875882	10230743756	8507142340	6825717818	4899110380	4742169147	5941570648	4892395452	5623055288	6989631030	5059846044	4943809272	5075199028
Q5A5S7	Q5A5S7	0.11507	0.00992435	0.800324	0.314132	0.049791	0.974625	0.670352	FALSE	-0.288	0.179	0.0746	-0.0442	-0.00556	-0.512	-0.369	Autophagy-related protein 27	ATG27 CAALFM_C210470CA CaO19.12782 CaO19.5322	526637661	388544989	390838869	406328005	367871785	413377728	534473148	531515668	400803074	375119816	305854102	370659528	336921146	339463197	405163374	353628387	351023214	273325279
A0A1D8PFE1	A0A1D8PFE1	0.00828182	0.507396	0.00141354	0.137867	0.919289	0.00303628	0.693334	FALSE	-0.567	0.29	0.0742	0.731	0.66	-0.125	0.019	Csi2p	CSI2 orf19.12697 CAALFM_C112310CA	542481159	482879403	327847094	437955871	489795498	388993204	379032876	281379604	287322602	395254856	314025964	368235467	363544472	339080228	403042842	1.95273e+08	2.93527e+08	284126361
Q59UG2	Q59UG2	5.18e-05	4.78e-06	0.0172146	0.228965	4.54e-06	0.116663	0.84796	FALSE	2.17	0.476	0.0739	1.02	0.633	2.72	2.73	RNA polymerase II subunit A C-terminal domain phosphatase SSU72 (CTD phosphatase SSU72) (EC 3.1.3.16)	SSU72 orf19.9939 CAALFM_CR03210CA	99044084	93324129	1.78446e+08	203428411	210967638	1.7605e+07	143889673	74966902	57742424	87256932	1.05865e+08	95096002	131677991	9.13193e+07	104502661	9907161	10501704	10691697
Q5ADW3	Q5ADW3	0.000266614	2.74e-05	0.0427575	0.355922	1.16e-05	0.0609753	0.810008	FALSE	1.43	0.283	0.0727	0.661	0.604	1.81	1.97	Cullin-associated NEDD8-dissociated protein 1 (CaTIP120) (Cullin-associated and neddylation-dissociated protein 1) (TBP-interacting protein 120 homolog)	TIP120 CAALFM_C307610WA CaO19.14021 CaO19.6729	2128773818	1620034780	1191475326	1831726506	1531907726	1379644422	1520313773	1099342350	9.84512e+08	1536343621	1036320812	1377946770	1216996825	1265245676	1518975016	5.02339e+08	1.49537e+08	1.81353e+08
Q5A0H3	Q5A0H3	0.040948	0.0626255	0.712824	0.885365	0.0743174	0.388911	0.580287	FALSE	-0.286	0.0186	0.0719	0.0477	0.113	-0.257	-0.245	Phosphoserine phosphatase (EC 3.1.3.3) (O-phosphoserine phosphohydrolase)	SER2 orf19.13260 CAALFM_C202690WA	966742814	588084501	5.47997e+08	6.87825e+08	669376555	494765906	962175669	649309791	554978961	555073404	503823996	595791475	577936974	690728770	597585798	427439653	480008813	500919054
A0A1D8PN61	A0A1D8PN61	1.51e-09	1.12e-09	0.433107	0.276006	8.98e-10	0.324658	0.65514	TRUE	2.13	-0.174	0.0699	-0.124	0.156	2.18	2.21	Non-specific serine/threonine protein kinase (EC 2.7.11.1)	SNF1 orf19.9491 CAALFM_C501320WA	2021264042	1453340579	1330512623	1402568394	1514571115	860340681	2137097448	1492190280	1245819037	1341028772	1093581590	1431032807	1409752048	1463815269	1383728457	1.64927e+08	2.32116e+08	203944376
Q9P975	Q9P975	1.02e-05	3.57e-06	0.165352	0.440799	7.83e-06	0.675177	0.798421	FALSE	1.79	0.212	0.0696	0.391	0.114	1.97	1.84	Eukaryotic translation initiation factor 4E (eIF-4E) (eIF4E) (eIF-4F 25 kDa subunit) (mRNA cap-binding protein)	TIF45 EIF4E CAALFM_CR10490WA CaO19.7626	4223072184	3200928264	2680324836	4235185832	4031935584	3159488197	4624283038	3440295624	2526837711	3059461768	2117068820	3006033478	3256819425	3520942186	3295807354	408865615	975948199	396875852
Q59NG8	Q59NG8	0.00134895	0.0162152	0.324879	0.815386	0.00337936	0.978667	0.667601	FALSE	0.627	0.0374	0.0689	-0.16	-0.00428	0.429	0.554	Sodium/hydrogen exchanger	NHX1 orf19.11677 CAALFM_C600570CA	382715327	2.56171e+08	224468384	250950403	260575922	203736254	350440204	345225044	258290482	2.48691e+08	183131456	2.60024e+08	2.21461e+08	248753311	243584871	112294840	84181802	146815846
Q5A501	Q5A501	0.189579	0.624373	0.339958	0.387631	0.864279	0.354564	0.808196	FALSE	0.376	0.243	0.0674	-0.269	-0.261	-0.136	0.0474	ESCRT-III subunit protein	VPS2 orf19.8560 CAALFM_C500440CA	258613959	1.54188e+08	126431791	170734290	172328207	141024659	262867886	281108025	1.65211e+08	1.8967e+08	97507258	147139749	141288708	1.57238e+08	122657081	133729246	5.34874e+07	1.27774e+08
Q5A368	Q5A368	0.00179931	4.95e-05	0.00345474	0.134078	2.45e-05	0.024655	0.857382	FALSE	1.4	0.58	0.0668	1.28	0.919	2.1	2.25	Lysophospholipase NTE1 (EC 3.1.1.5) (Intracellular phospholipase B) (Neuropathy target esterase homolog)	NTE1 CAALFM_CR08300CA CaO19.13754 CaO19.6396	3.73854e+08	2.53887e+08	2.731e+08	404931462	3.84421e+08	1.7605e+07	4.68385e+08	9.23284e+07	1.24882e+08	2.3357e+08	2.30354e+08	2.60398e+08	1.74625e+08	2.86961e+08	3.00465e+08	45956047	27685174	37562271
A0A1D8PNK0	A0A1D8PNK0	0.00500236	0.00186148	0.817857	0.795038	0.00161211	0.643629	0.921918	FALSE	-2.22	0.176	0.0665	-0.156	-0.315	-2.55	-2.6	Dap2p	DAP2 orf19.11797 CAALFM_C502970WA	4.45232e+08	3.44723e+08	1.54948e+08	3.77821e+08	4.49526e+08	163053940	5.51819e+08	3.97449e+08	2.93717e+08	2.68174e+08	188751320	2.54103e+08	2.91202e+08	288877222	248368333	493302196	4775250712	448911463
Q5A2T3	Q5A2T3	0.0549546	0.00170098	0.104222	0.968019	0.000544111	0.0725593	0.678242	FALSE	-0.318	0.00621	0.0644	-0.264	-0.295	-0.589	-0.678	Blm3p	BLM3 orf19.9728 CAALFM_C208010WA	2882142279	2362085825	1957827124	2464149711	2290392088	2109484403	4070520282	3240463750	2627987092	1743511961	1839845282	2256857797	2244555760	2568214622	2219523935	1843926951	2326293308	2563067122
Q5ALV8	Q5ALV8	0.378327	0.296437	0.724673	0.856216	0.178108	0.963493	0.58778	FALSE	-0.105	-0.0212	0.0638	-0.0413	0.00536	-0.125	-0.163	Protein phosphatase PP2A regulatory subunit B	CDC55 orf19.9043 CAALFM_C201600CA	1063540448	864634384	665435415	860813567	943065826	572780472	1274679474	1018469963	656005916	661239318	584696215	860765506	814410944	7.75338e+08	837804894	534302217	573336393	5.65254e+08
A0A1D8PTY6	A0A1D8PTY6	0.13586	0.00064311	0.0522338	0.51462	0.000381326	0.0198279	0.670631	FALSE	-0.229	0.0969	0.0629	-0.307	-0.381	-0.634	-0.673	Proteasome core particle subunit alpha 2	PRE8 orf19.7335 CAALFM_CR09380WA	2548505954	1784292234	1190682288	1707338804	1842026249	1680173921	3415200284	2787514164	1768210279	1412989210	1386448448	1505756684	1743884038	1781202403	1513948982	1746363076	1716405938	1479953218
Q5ADM2	Q5ADM2	0.00300672	0.161913	0.0275321	0.729435	0.132191	0.0435395	0.818374	FALSE	-0.939	0.0925	0.0613	0.645	0.582	-0.387	-0.419	TFIID_20kDa domain-containing protein	TAF12 orf19.14112 CAALFM_C306820CA	267341834	253278860	258892466	2.66644e+08	2.37176e+08	2.64688e+08	179801848	281771456	1.45307e+08	239177545	1.58968e+08	252046964	2.06229e+08	280539436	2.59876e+08	291131718	1.66592e+08	175047287
Q5A2W2	Q5A2W2	0.187209	0.209938	0.550898	0.505259	0.121719	0.68827	0.883847	FALSE	0.566	0.279	0.0607	0.249	0.167	0.537	0.673	Protein DML1	DML1 CAALFM_C306600CA CaO19.7449	144318308	1.53634e+08	143961585	1.47161e+08	130224209	1.65488e+08	2.36667e+08	1.45009e+08	9.24509e+07	116628500	103747822	144384348	97272440	148644940	133625671	24256940	6.61341e+07	9.96744e+07
Q5AFA2	Q5AFA2	0.0051692	0.0424488	2.99e-06	0.0717024	0.020525	6.5e-05	0.761143	TRUE	0.637	-0.375	0.0596	-1.44	-1.08	-0.429	-0.502	Extracellular glycosidase CRH11 (EC 3.2.-.-) (Congo red hypersensitive protein 11)	CRH11 CRH1 CAALFM_C402900CA CaO19.10221 CaO19.2706	1014984801	630380536	505202130	622906653	565340043	362611262	1973432434	1704937446	1275065079	659531408	4.3699e+08	615330020	600380802	755717866	667686004	776660379	3.80367e+08	632252449
A0A1D8PMH6	A0A1D8PMH6	4.58e-05	0.00764664	0.31327	0.12057	0.00366652	0.0777342	0.677246	FALSE	0.786	0.223	0.0575	-0.141	-0.257	0.421	0.471	Tryptophan synthase (EC 4.2.1.20)	TRP5 orf19.4718 CAALFM_C406110CA	4496786536	3118231757	2532206809	3422149414	3925462295	2816733002	5601860730	4195779130	3630581732	2611633380	2368676726	3163036013	3002029789	2841019712	3034673762	1208172873	1602294327	1407130341
A0A1D8PRP0	A0A1D8PRP0	0.0746669	0.135961	0.916427	0.815873	0.611302	0.135763	0.862371	FALSE	-0.615	-0.0758	0.0564	0.0341	0.506	-0.505	-0.166	U4/U6-U5 snRNP complex subunit	LSM6 orf19.7509.2 CAALFM_CR00240WA	271858072	168065766	162976710	207684752	212904387	52900924	191220343	164825723	1.16192e+08	164878880	137134844	181888352	147711488	1.45685e+08	138525288	162228952	91583200	144912656
Q5A5R2	Q5A5R2	0.000238991	1.3e-05	0.0615511	0.718904	1.82e-06	0.0234019	0.706305	FALSE	-0.717	-0.0538	0.0563	-0.298	-0.373	-0.961	-1.15	Ubc15p	UBC15 orf19.12797 CAALFM_C210580WA	298846464	240169808	184175760	269185088	219582704	218848224	502565760	360143840	223029056	174110628	184596105	227197488	252914173	261905856	237737760	280992794	323352930	322580412
A0A1D8PGE3	A0A1D8PGE3	5.67e-05	7.44e-05	0.957964	0.922093	2.99e-05	0.985767	0.730167	FALSE	-0.906	-0.0158	0.056	0.00854	-0.00289	-0.881	-0.965	UV excision repair protein RAD23	RAD23 orf19.9071 CAALFM_C201850WA	2428698168	1512736125	1693154900	1761486834	1787775310	1693820779	2378911070	2299895192	1609756555	1651973983	1250454448	1664518157	1707402938	2014194072	1745038190	2556671533	1676416600	2209772327
A0A1D8PIR2	A0A1D8PIR2	0.365564	6.63e-05	2.32e-07	0.0148393	4.22e-06	6.25e-07	0.715308	TRUE	-0.138	0.41	0.0549	1.37	1.27	0.827	1.07	Gcn1p	GCN1 orf19.12788 CAALFM_C210550CA	3871894995	3613707145	2764231054	3662871762	3596880336	3085365423	2238526166	1459856795	1198352020	2760518632	2468556323	3144167866	2475097226	2520661674	3023493934	1060605724	7.16373e+08	1123323791
A0A1D8PMV9	A0A1D8PMV9	0.40415	0.295001	0.0856304	0.922965	0.144181	0.0634284	0.701658	FALSE	0.12	0.0137	0.0543	-0.257	-0.28	-0.151	-0.215	Threonine--tRNA ligase (EC 6.1.1.3) (Threonyl-tRNA synthetase)	THS1 orf19.5685 CAALFM_C500110CA	6333349087	4994277778	3496953990	5236983534	5315637132	3491200549	8339387913	6912980997	4835631355	3538464109	3851369412	4501837585	4601764812	4453727054	5017415916	2829296457	3217821816	3906193939
Q5AP71	Q5AP71	0.945123	0.371742	0.115609	0.0240555	0.746901	0.588645	0.879594	FALSE	-0.0237	0.855	0.0521	0.567	0.187	-0.312	0.111	Tpk1p	TPK1 orf19.12357 CAALFM_C110220CA	464544282	248261382	127169323	372614891	490145914	148159200	294872546	271968274	174451424	209317682	118459986	329581696	139606904	186961698	190692309	138565150	1.24019e+08	1.39884e+08
Q59QT0	Q59QT0	0.00307357	0.05741	0.632117	0.0662994	0.0343367	0.183415	0.86635	FALSE	-1.05	-0.588	0.0506	-0.144	0.413	-0.611	-0.692	DNA-directed RNA polymerase core subunit	RPO26 orf19.10166 CAALFM_C503360WA	335154336	185168192	179347498	144824864	270078844	74719490	237287224	252993960	110499454	196158672	147597418	214891196	245227420	218944260	201296560	283084236	169278304	203058808
Q59SJ1	Q59SJ1	0.00208955	0.0385879	0.302992	0.683951	0.0699637	0.11128	0.916935	FALSE	1.79	0.197	0.0504	-0.507	-0.807	1.08	0.931	Signal peptidase complex subunit 2	SPC2 orf19.11657 CAALFM_C400620CA	629404112	684064968	557546772	997058654	705239866	532589524	1778020344	1250502454	813194842	897764265	359956944	415420286	927484448	269805496	1081058734	158300738	304222526	1.49034e+08
A0A1D8PSP7	A0A1D8PSP7	0.00121397	1.9e-05	0.0229609	0.790856	2.47e-06	0.00741864	0.663283	FALSE	-0.458	-0.0306	0.0503	-0.289	-0.354	-0.716	-0.862	U6 snRNA-associated Sm-like protein LSm2	SNP3 orf19.8145 CAALFM_CR04260WA	665113028	549688924	395374160	524552792	579203898	456072652	942971344	843528368	534070160	405757356	400863300	497058342	515638084	589248980	529059324	607622672	483142808	613139368
Q5A1L8	Q5A1L8	0.0296451	0.0397666	0.274358	0.217273	0.00316799	0.385143	0.814118	FALSE	-0.502	-0.268	0.0497	-0.236	-0.186	-0.47	-0.738	Dihydroorotase (EC 3.5.2.3)	URA4 orf19.9533 CAALFM_C500900CA	2091631341	1416040718	755410265	1235248103	1591952623	858644138	2173560087	1797316076	1186212742	1162865769	1154782919	933177393	1351125051	1507230764	1575284023	1492740170	1033412075	1395645844
Q59WF0	Q59WF0	0.00265527	5.34e-06	0.000166305	0.126939	5.22e-07	0.000350474	0.718201	FALSE	-0.49	-0.218	0.0494	-0.684	-0.63	-0.955	-1.17	Putative hydrolase	NIT3 orf19.9887 CAALFM_C110700CA	1328233344	1274308081	9.42343e+08	1152821088	1212977945	854110539	2578072210	2246515500	1436172830	891864943	8.08087e+08	1240088598	1338088936	1173305795	1302803364	1884039090	1314134696	1521205358
A0A1D8PG88	A0A1D8PG88	6.79e-06	9.45e-05	0.6362	0.0604159	6.75e-06	0.867906	0.871439	FALSE	2.08	0.61	0.0492	0.144	0.0506	1.61	2.08	Bromo domain-containing protein	RSC4 orf19.9589 CAALFM_C200830CA	860789904	695149188	546410514	869325858	697038137	1.7605e+07	834732568	7.54369e+08	6.5781e+08	586839264	516495676	604744304	4.88752e+08	3.93117e+08	5.30365e+08	99066752	1.66606e+08	5.44766e+07
A0A1D8PGV7	A0A1D8PGV7	9.26e-08	0.00448653	2.86e-05	0.576375	0.00297175	8.31e-06	0.706016	FALSE	-1.28	-0.0731	0.0492	0.777	0.873	-0.432	-0.459	FG-nucleoporin	NSP1 orf19.8519 CAALFM_C203280WA	6779935936	5756041810	5176434155	5232836468	6075176814	4360713180	4539074144	3765803420	2706476312	5173604550	4041256194	5416972036	5809946864	5780764473	5230596174	5738964699	3867660631	4908636866
A0A1D8PI52	A0A1D8PI52	0.108062	0.0118226	0.55806	0.573227	0.119319	0.93678	0.891894	FALSE	0.604	-0.203	0.0487	0.211	0.0284	1.02	0.584	Ribosomal RNA-processing protein 8 (EC 2.1.1.-)	RRP8 orf19.11113 CAALFM_C208480WA	2.18708e+08	103796452	8.72741e+07	116887976	1.90911e+08	1.7605e+07	1.98098e+08	1.16327e+08	1.14057e+08	1.4841e+08	1.05159e+08	71244821	165130181	1.34986e+08	1.80627e+08	6.97519e+07	6.05636e+07	2.89847e+07
Q59WB7	Q59WB7	0.00689157	2.31e-05	0.00112934	0.317372	4.09e-06	0.000710948	0.845258	FALSE	0.755	0.247	0.0474	0.973	1.03	1.48	1.74	GTPase	RIA1 orf19.11931 CAALFM_C107140CA	463856950	430937011	4.65011e+08	4.21089e+08	4.28149e+08	3.83528e+08	2.6228e+08	2.09862e+08	278954955	3.90037e+08	3.1191e+08	4.29945e+08	3.55846e+08	3.43242e+08	368559075	80926049	63259148	1.0207e+08
Q5A2A0	Q5A2A0	0.103483	4.02e-06	0.000124526	0.763058	4.48e-05	0.000543399	0.711371	FALSE	0.216	-0.0381	0.0468	0.65	0.553	0.904	0.722	Proteasome regulatory particle base subunit	RPT1 orf19.8071 CAALFM_C105240CA	4308395373	3757207671	2554514997	3977653007	3545083745	3009297472	3788316103	2581972801	1885546761	2830752643	2393328016	3439048799	3459058711	3777908173	3826211885	1144981006	1378975155	1219844828
A0A1D8PQC5	A0A1D8PQC5	0.0160565	0.00312138	0.187735	0.585879	0.00226844	0.27878	0.892218	FALSE	0.904	0.184	0.0455	0.457	0.372	1.18	1.23	Exocyst complex component SEC5	SEC5 orf19.7725 CAALFM_C604170CA	361380890	1.96974e+08	1.30349e+08	266093788	190853826	1.7605e+07	1.90376e+08	2.09314e+08	151206548	156459571	128124097	2.61466e+08	2.67669e+08	196591839	130874530	8.58345e+07	4.84422e+07	36187001
Q5A893	Q5A893	0.415979	0.253979	0.659128	0.922385	0.306754	0.911482	0.914451	FALSE	-0.345	-0.0408	0.045	-0.185	-0.0466	-0.489	-0.436	F-actin-capping protein subunit alpha	CAP01 CAALFM_CR01180WA CaO19.10745 CaO19.3235	1844387064	1408015724	1506242283	1491510529	1468035718	1120857003	2402781757	2022638528	1247866034	1969477997	882067404	1273417198	2579471261	1097071041	1027696379	2679471794	786428228	964157250
A0A1D8PGA6	A0A1D8PGA6	6.89e-05	5.08e-06	0.0373026	0.475344	6.12e-06	0.133212	0.886472	FALSE	1.7	0.224	0.0444	0.702	0.486	2.18	2.14	Proteasome regulatory particle lid subunit	RPN9 orf19.9545 CAALFM_C201320WA	2035659348	1234869056	951137827	1582767005	1550039012	1277995932	1429043193	1315861246	650743355	1197480049	914034395	1237020636	1273882613	1241790312	1354822998	114278942	335945382	151224707
P53697	P53697	1.44e-07	1.08e-06	0.514673	0.419658	3.42e-07	0.589695	0.912072	FALSE	3.47	0.298	0.0403	-0.24	-0.198	2.94	3.24	Mannan polymerase complex subunit MNN9	MNN9 CAALFM_C306020WA CaO19.7383	333190816	388175694	273521886	4.30203e+08	417950911	1.7605e+07	555388120	382068559	354104365	2.99586e+08	282224132	238934802	250170639	230007276	276347898	25124404	NA	11347725
Q59KV8	Q59KV8	5.18e-06	6.29e-08	0.00377845	0.810332	1.94e-07	0.0177163	0.716559	FALSE	0.777	0.0266	0.0403	0.378	0.293	1.13	1.03	Lipid-binding protein	LSP1 orf19.10659 CAALFM_C206730WA	31203799005	22788279282	17759241234	26193193951	25416089541	18956583758	29567416942	21977887201	14884294117	19928061340	16291802802	22211983939	23696772691	24044844096	22812771651	6345641604	6240175203	7946000937
A0A1D8PN46	A0A1D8PN46	2.65e-06	0.000128188	0.0918182	0.604627	0.00101646	0.00625984	0.8266	FALSE	1.35	0.0942	0.0397	-0.322	-0.572	0.931	0.736	5-demethoxyubiquinone hydroxylase, mitochondrial (DMQ hydroxylase) (EC 1.14.99.60) (Ubiquinone biosynthesis monooxygenase COQ7)	COQ7 orf19.9495 CAALFM_C501290CA	885092346	889424508	647879546	1018520032	766300117	920058354	1834293942	1340380258	959070906	583392300	589616638	847806992	851145698	866904168	870921528	2.56149e+08	271976282	335890858
A0A1D8PNC8	A0A1D8PNC8	7.89e-06	2.39e-07	0.00421988	0.339455	5.74e-08	0.00607613	0.740917	FALSE	-0.803	-0.116	0.0394	-0.399	-0.377	-1.09	-1.22	Proteasome subunit beta	PRE4 orf19.11705 CAALFM_C502230WA	2026759076	1337515155	1203794908	1382407586	1606965146	1176347676	2711531035	2320146299	1600438026	1259387108	1065630722	1391193490	1481769887	1671304343	1460833491	2298685892	1673343449	2272960104
A0A1D8PUA6	A0A1D8PUA6	0.0132911	0.00117164	0.0781565	0.512611	0.00118747	0.162575	0.804641	FALSE	0.437	0.104	0.0389	0.293	0.227	0.627	0.626	DNA-directed RNA polymerase subunit (EC 2.7.7.6)	RPO21 orf19.7655 CAALFM_CR10680WA	6011131497	4541920951	3488797087	4959560908	4795874496	3845140374	5295002412	5381608539	2931402701	3939162530	3234648673	4281686387	4206087688	4427017769	4310187385	1396176364	2010665119	1960389345
O13289	O13289	4.08e-06	0.00159462	0.000753147	0.379363	0.00450676	0.00295484	0.756851	FALSE	0.881	-0.11	0.0382	-0.519	-0.435	0.472	0.409	Peroxisomal catalase (EC 1.11.1.6)	CAT1 CTA1 CAALFM_C106810WA CaO19.13609 CaO19.6229	34912377776	27288004906	23096579310	26649589912	29069714111	19955314624	58109576207	45203788388	29099547073	24816266974	19962053087	25478495812	28225143628	27996083067	26758486039	15073503854	9875657905	13433297395
Q5AI20	Q5AI20	7.33e-05	6.32e-06	0.027359	0.333831	2.72e-06	0.10939	0.768178	FALSE	-0.695	-0.125	0.0377	-0.309	-0.214	-0.878	-0.947	Fe-S cluster-binding ribosome biosynthesis protein	RLI1 orf19.10552 CAALFM_C103350CA	2949201664	2067133525	2098246616	1995280873	2478569852	1779511909	3993925456	3222312344	2184261411	2049478208	1691236774	2119155889	2240895024	2522472660	2200014091	3159422420	2311690822	2671318592
Q5ALK3	Q5ALK3	0.00019265	0.00244546	0.686256	0.377728	0.000367487	0.602536	0.854197	FALSE	-0.999	-0.182	0.0373	0.0822	0.106	-0.735	-0.93	Ribose-phosphate diphosphokinase (EC 2.7.6.1)	PRS1 orf19.9148 CAALFM_C202510WA	1216454769	789346290	639422184	883957398	950702428	5.81989e+08	1203029944	826397212	696895943	996997728	4.51338e+08	784062596	920514230	893506019	944389695	1306654328	786170156	881265125
Q5ALW4	Q5ALW4	0.0842099	0.0369592	0.971539	0.687357	0.0193414	0.518542	0.905031	FALSE	-0.483	0.107	0.0316	-0.00944	-0.172	-0.6	-0.687	Phosphatidate phosphatase	SMP2 orf19.9037 CAALFM_C201550WA	1813521676	1254574767	1190912197	2805879521	1208832301	938247034	2411298456	2010883804	1124964627	1169795201	1200612575	1121923938	1405140875	1456651843	1355464169	1684977354	1133523015	1276179722
Q5AFA8	Q5AFA8	0.00421207	0.000974806	0.149416	0.447143	0.000222218	0.234021	0.785851	FALSE	-0.355	-0.0813	0.0288	-0.159	-0.129	-0.432	-0.513	Abp1p	ABP1 orf19.10214 CAALFM_C402940WA	12385232732	8309843418	7653598337	9336332862	9738399501	6825889014	14423903637	12719893881	7905100844	8340780687	6429643187	8591685147	8983219652	9741260988	9141942971	9104137993	6963460204	7825194013
Q5AA47	Q5AA47	0.00527647	5.65e-05	0.0019425	0.179266	1.05e-05	0.00710703	0.814338	FALSE	-0.387	-0.166	0.0281	-0.446	-0.37	-0.668	-0.785	Arp2/3 complex 34 kDa subunit	ARC35 orf19.9973 CAALFM_C106080CA	2834625441	2130651696	1670410989	2129211839	2308124875	1465224695	3877540484	3426295256	2304916549	1761084723	1636806567	2050220617	2185244089	2112501596	2397430022	2741446652	1828179889	2235801797
A0A1D8PIK2	A0A1D8PIK2	7.55e-06	8.02e-08	0.018943	0.552539	1.11e-07	0.00710349	0.881303	FALSE	1.22	-0.108	0.0269	0.47	0.558	1.8	1.75	DNA-binding protein RAP1	RAP1 orf19.9342 CAALFM_C210080WA	158763830	136500569	92629870	99210978	147607005	1.7605e+07	122643931	85679172	84229715	122841421	101389312	94639782	116918727	112472535	144952290	23422016	22056030	22100880
Q59Z11	Q59Z11	0.265092	4.34e-06	1.81e-05	0.792293	3.11e-06	3.01e-05	0.806467	FALSE	-0.125	-0.0289	0.0269	-0.685	-0.653	-0.781	-0.805	Actin-related protein 3	ARP3 orf19.9829 CAALFM_C207320WA	4961680739	4010746428	3570745294	4364158559	4435549439	2874128368	9608336722	7423001618	5447654401	3598191712	2807682874	4130324671	3761907497	4056851836	4214491480	4792853596	3722151604	4620769261
Q5AMM6	Q5AMM6	0.000310403	0.668106	4.9e-05	0.571244	0.0667833	1.21e-05	0.889082	FALSE	0.894	-0.109	0.0267	-1.09	-1.24	-0.0823	-0.374	Tim12p	TIM12 orf19.12090 CAALFM_C401740WA	323639545	2.76134e+08	2.27455e+08	321362714	299692792	2.44277e+08	914632574	787834808	523921466	229874329	178069448	291737880	342803152	307553506	304689425	179224496	295410164	181821253
Q9HEW1	Q9HEW1	0.882942	0.0219222	0.00188194	0.292727	0.00221653	0.00278292	0.794789	FALSE	0.0147	-0.107	0.026	-0.375	-0.356	-0.253	-0.367	cAMP-dependent protein kinase regulatory subunit (PKA regulatory subunit) (PKA-R)	BCY1 PKAR CAALFM_C201110CA CaO19.9565	12751874630	8902136608	8204193609	9968923682	10020703533	7497034678	18948332304	15243410965	9509878576	8308597967	7242319568	9105160395	10004929287	10513173324	9689696133	7733106555	7431538584	7582283659
A0A1D8PP74	A0A1D8PP74	0.0856465	0.873093	0.126342	0.952067	0.9065	0.101854	0.983493	FALSE	-2.07	-0.0686	0.0236	1.82	1.96	-0.182	-0.134	DEAH-box ATP-dependent RNA helicase	PRP22 orf19.11516 CAALFM_C505370CA	36390842	20125012	1.66664e+07	26597722	13429032	21367866	6448120	4673376	9.6378e+06	23064927	16449863	19021333	18731933	2.36257e+07	21650921	5.43997e+06	2.754e+06	NA
Q5AAU3	Q5AAU3	0.023712	3.3e-07	4.9e-05	0.474806	2.4e-07	1.48e-05	0.792414	FALSE	-0.219	0.0633	0.0231	-0.498	-0.559	-0.78	-0.801	Protein transport protein SEC31	PGA63 SEC31 CAALFM_C106930WA CaO19.13598 CaO19.6217	7384615939	5540933166	4632402150	6256962706	6214374859	4633964349	12023574155	9985608955	7100286140	4777016541	4141589205	5670359238	5306030610	5759237826	5627136974	6686891116	5679907187	5785826301
O93827	O93827	9.6e-08	4.09e-08	0.453581	0.952676	3.4e-08	0.344705	0.916648	FALSE	2.05	0.0123	0.0218	0.158	0.2	2.19	2.22	Mannose-1-phosphate guanyltransferase (EC 2.7.7.13) (ATP-mannose-1-phosphate guanylyltransferase) (CASRB1) (GDP-mannose pyrophosphorylase)	MPG1 SRB1 VIG9 CAALFM_C307950CA CaO19.6190	22040496161	16058098262	11295382410	16014571512	16552177865	11564851509	20762900346	15246805198	11729544228	13313161907	11421388499	15604439044	14211261311	14845002837	15417746837	2055077298	2983726063	1406879437
Q5AAT0	Q5AAT0	0.0329044	0.0105364	0.0631237	0.0208758	0.127039	0.424009	0.938489	FALSE	-0.649	0.714	0.0215	0.554	0.226	-0.809	-0.445	Decapping nuclease RAI1 (CaRai1) (EC 3.6.1.-) (NAD-capped RNA hydrolase RAI1) (DeNADding enzyme RAI1) (EC 3.6.1.-)	RAI1 CAALFM_C106800WA CaO19.13610 CaO19.6230	2.41544e+08	231951360	3.15119e+08	292973442	3.60444e+08	2.76754e+08	266601937	2.51862e+08	2.31391e+08	262406105	1.67095e+08	239096682	175501315	229219902	1.79247e+08	2.37995e+08	146688532	2.80724e+08
Q5A017	Q5A017	4.88e-05	1.6e-05	0.23303	0.564805	4.55e-06	0.233511	0.846452	FALSE	-0.625	-0.0638	0.0213	-0.135	-0.135	-0.696	-0.781	Transaldolase (EC 2.2.1.2)	TAL1 orf19.11849 CAALFM_CR03720WA	78341025075	58815018477	49080316034	62906641989	64934701889	46343034160	97421187231	79923357169	54091420995	50541540593	45592085316	58300147775	62674322305	63434474791	59187145954	76187204093	51730258066	64106449691
Q5ANE7	Q5ANE7	0.00767376	1.61e-06	0.0470704	0.0202078	3e-05	0.0133476	0.910033	FALSE	-0.577	0.485	0.0213	-0.403	-0.525	-1.47	-1.12	Pin3p	PIN3 orf19.13377 CAALFM_C304880WA	1166430025	1021151662	601902494	995374512	814129456	9.53229e+08	1893432492	1631836488	972400659	823859646	575805676	897824577	653824436	6.44085e+08	727609691	1562215970	908022256	1149176596
Q59LZ5	Q59LZ5	1.13e-07	7.95e-07	0.164223	0.991966	8.89e-07	0.169663	0.913714	FALSE	1.89	0.00196	0.0211	-0.281	-0.277	1.61	1.59	Protein channel	TOM70 orf19.11184 CAALFM_C702640WA	12792234837	9680024644	6455431417	10469198972	10532787176	6021836953	15839614616	12410236724	10188551251	7940501596	6380367728	9377067769	8860849989	8812160449	9219923625	1388255597	2406547794	1914702737
A0A1D8PIN8	A0A1D8PIN8	0.580459	0.714151	0.0879861	0.385998	0.462909	0.244334	0.917754	FALSE	0.101	-0.16	0.0188	-0.329	-0.218	-0.067	-0.135	Pseudouridine synthase	PUS7 orf19.9322 CAALFM_C210270WA	1009826665	757581044	588064234	6.66737e+08	7.29857e+08	614614426	1379667001	1071824357	6.73539e+08	732847373	5.01375e+08	7.3114e+08	8.49164e+08	8.30441e+08	6.44507e+08	4.00756e+08	5.18041e+08	635507464
A0A1D8PKD1	A0A1D8PKD1	3.19e-07	0.11142	1.49e-05	0.384715	0.0437718	7.09e-06	0.937223	FALSE	-2.07	-0.205	0.0183	1.48	1.58	-0.387	-0.505	Rct1p	RCT1 orf19.7350 CAALFM_C305710WA	5869734064	4529243612	4492028034	4836749965	5856148459	2838465697	3043894596	1984656597	1038529415	3866180453	4117816214	4484606194	5712700904	4429694695	5292489790	5566373659	3118724746	4360395802
Q59TD3	Q59TD3	0.730372	0.40025	0.820797	0.779655	0.965741	0.675648	0.97493	FALSE	-0.199	0.162	0.0181	-0.131	0.242	-0.492	0.0248	Mediator of RNA polymerase II transcription subunit 8 (Mediator complex subunit 8)	MED8 CAALFM_C204530WA CaO19.11973 CaO19.4497	NA	46174514	30837444	NA	1.80211e+07	2.46616e+07	23649392	52672462	28319905	48921428	16122996	31451208	18715308	11007685	60365296	16267772	23306131	NA
A0A1D8PSS4	A0A1D8PSS4	2.96e-06	3.47e-05	0.728533	0.0810579	3.29e-06	0.82036	0.875123	FALSE	-0.797	-0.2	0.017	-0.0376	0.0246	-0.635	-0.789	Proteasome core particle subunit alpha 4	PRE6 orf19.544.1 CAALFM_CR04550WA	3982925994	2911577886	2476032829	2999325838	3130871921	2249787132	4651322134	3461644022	2384715056	2520434411	2220868825	3074905766	3290314232	3376832834	3135833011	3784985406	2697295722	3225120014
Q5A2U9	Q5A2U9	0.0645669	0.491915	0.0179443	0.97569	0.637112	0.0311303	0.927785	FALSE	0.355	0.00549	0.0163	-0.475	-0.424	-0.125	-0.0854	V-type proton ATPase subunit C	VMA5 orf19.9712 CAALFM_C208190WA	3380517847	2656751355	1963113285	2443074654	2598628454	2093926413	5495952910	3672410900	2970958589	2298927302	1892942441	2431970627	2334222792	2403719444	2549931724	1320254922	2278116357	1557747041
Q59RN2	Q59RN2	0.00769195	1.98e-05	0.0674068	0.245718	5.21e-05	0.0252486	0.904331	FALSE	-0.388	0.151	0.0153	-0.247	-0.313	-0.787	-0.716	Actin-related protein 2/3 complex subunit 5	ARC15 orf19.13570 CAALFM_CR07210WA	2135817584	1255480689	1149684640	1782081202	1424513046	1164485584	2697868490	2242621328	1373557534	1266405092	1129460354	1296635647	1318787950	1240634210	1436402486	1584026903	1306303290	1472352622
O43133	O43133	0.688008	0.071964	0.0831405	0.631378	0.154818	0.0728512	0.979671	FALSE	-0.212	-0.254	0.0134	0.965	1	1.01	0.778	TATA-box-binding protein (TATA sequence-binding protein) (TBP) (TATA-binding factor) (TATA-box factor) (Transcription initiation factor TFIID TBP subunit)	TBP1 TBP CAALFM_C110660WA CaO19.1837 CaO19.9395	351156658	234379567	230887855	268829755	278389030	196419362	184688604	9.43163e+07	190722554	317287758	133688805	270556922	260735524	371355134	280025199	5.06382e+07	259955597	6.41461e+07
A0A1D8PIS4	A0A1D8PIS4	2.45e-07	0.000498525	6.96e-09	0.169195	0.00197744	2.98e-09	0.923247	TRUE	-1.06	-0.165	0.0112	1.4	1.5	0.513	0.432	Trehalose 6-phosphate synthase/phosphatase complex subunit	TPS3 orf19.12808 CAALFM_C210690WA	5825466146	4160687933	3460427229	3957103711	4488001194	3242944688	2277769206	1856734518	1236822439	3783421697	3317900998	4054074490	4405285291	4358454392	4601945081	1734692216	2074954667	2134060620
Q5A7K3	Q5A7K3	0.479496	0.0112672	0.0184811	0.344447	0.0161946	0.00336811	0.94757	FALSE	-0.108	-0.145	0.00995	0.396	0.524	0.434	0.406	SNARE-binding exocyst subunit	SEC6 orf19.12918 CAALFM_C300110CA	1320177774	845165954	7.15837e+08	802366799	8.78799e+08	726840227	976517508	8.07908e+08	4.78852e+08	8.86695e+08	5.89965e+08	9.28744e+08	7.69493e+08	1018645425	9.63192e+08	503038829	336953018	456361619
Q59RP7	Q59RP7	0.106942	0.00655244	0.196528	0.911909	0.00403991	0.12023	0.95491	FALSE	-0.289	0.0189	0.00965	-0.227	-0.277	-0.535	-0.576	54S ribosomal protein L4, mitochondrial	MRPL4 CAALFM_CR07320CA CaO19.13555 CaO19.6136	684779302	5.12246e+08	409428204	570283364	538180826	4.34808e+08	877606046	8.38493e+08	4.88975e+08	480862754	357300715	5.08787e+08	512193477	551900250	494135688	357687088	506355423	592397651
Q59QT2	Q59QT2	0.0519081	0.369532	0.351028	0.81891	0.562977	0.13329	0.952008	FALSE	-0.305	-0.0334	0.00878	0.138	0.228	-0.133	-0.0849	Actin-related protein 1	ARP1 orf19.10164 CAALFM_C503380WA	1171850655	917046598	836838272	8.34013e+08	1060586112	705737349	1075918660	962379125	7.60088e+08	766275736	771341837	927767341	799151020	866799915	1051669037	568051776	6.48392e+08	658467483
A0A1D8PTV0	A0A1D8PTV0	2.45e-05	8.45e-09	0.000310162	0.246901	1.86e-08	0.000116226	0.957707	TRUE	0.736	-0.144	0.00643	0.566	0.63	1.45	1.36	Proteasome regulatory particle lid subunit	RPN7 orf19.7287 CAALFM_CR08910CA	3290383109	2649996330	1992914033	2657893970	2326447372	2062792345	2446416705	1721812523	1567057874	2269753716	1902047056	2466437672	2475408892	2878319951	2628716909	599467329	663113747	587994994
A0A1D8PDI5	A0A1D8PDI5	0.00277805	3.48e-05	0.001638	0.144908	1.48e-05	0.0137052	0.969852	FALSE	-0.605	-0.258	0.00642	-0.65	-0.471	-0.997	-1.08	Ubiquitin-binding protein	CUE5 orf19.8078 CAALFM_C105170CA	2442642092	1560145696	1822209326	1714524187	1929861621	1210597046	4288722794	3355725754	1806783652	1740807826	1295056649	1887465132	1889762219	2053137676	1920983151	3073665109	1990040583	2447175550
Q5AB74	Q5AB74	4.4e-07	2.1e-08	0.0321024	0.927021	2.27e-08	0.0288108	0.975845	TRUE	1.74	-0.0184	0.00608	0.47	0.481	2.23	2.22	CCT-theta	CCT8 orf19.13518 CAALFM_C100110WA	3528577829	2339824820	1817038916	2439347334	2673054244	1882330063	2467567387	2032393961	1548143384	2198363834	1755612982	2383524834	2287239936	2427752072	2500104889	231622145	4.53279e+08	3.2213e+08
A0A1D8PU31	A0A1D8PU31	3.18e-05	0.227892	0.00456954	0.186051	0.0134813	0.00691615	0.973766	FALSE	1.08	0.249	0.006	-0.605	-0.567	0.226	0.507	Putative AAA family ATPase	YTA6 orf19.7558 CAALFM_CR09860WA	942313676	6.65274e+08	466797414	7.06579e+08	585166089	548284815	1710526151	1134271795	690286544	629159020	480929803	593144424	528262518	4.28195e+08	649770510	272673714	244319352	348242604
A0A1D8PPF9	A0A1D8PPF9	0.00950096	0.0010526	0.0172614	0.134846	0.000502803	0.150891	0.982361	FALSE	0.759	0.401	0.00569	0.683	0.384	1.04	1.14	Exocyst complex component Sec8	SEC8 orf19.11131 CAALFM_C600780WA	516314721	308814405	2.11699e+08	355523692	408943485	3.61666e+08	248037856	3.5301e+08	2.44143e+08	274170356	2.59578e+08	2.91073e+08	239972135	3.10512e+08	3.33651e+08	65920715	105202665	1.03992e+08
A0A1D8PLP8	A0A1D8PLP8	0.0313293	0.0323054	0.0152245	0.0157117	0.0681377	0.659649	0.973563	FALSE	-0.395	0.454	0.00557	0.457	0.0743	-0.393	-0.327	E3 ubiquitin-protein ligase (EC 2.3.2.27)	UBR1 orf19.10210 CAALFM_C402970CA	301840157	1.78949e+08	164957503	282556079	267957410	2.18329e+08	277827014	200319602	1.93041e+08	2.02895e+08	1.29834e+08	2.07625e+08	220949605	1.80721e+08	175233464	1.51337e+08	1.4065e+08	1.87877e+08
A0A1D8PTY4	A0A1D8PTY4	0.000774273	8.04e-07	0.000234322	0.443623	8.25e-07	0.0010383	0.980219	FALSE	0.898	0.166	0.0053	1.03	0.867	1.76	1.76	Elf1p	ELF1 orf19.7332 CAALFM_CR09370WA	1822792614	1364140249	8.61094e+08	1536745723	1349831547	1215849663	1002023813	7.89248e+08	6.28433e+08	1208274498	809738652	1344137474	1101121495	1369606328	1290132402	3.72844e+08	187343480	1.7967e+08
A0A1D8PFX6	A0A1D8PFX6	8.98e-05	0.0126343	0.841191	0.0328912	0.000305692	0.499489	0.979803	FALSE	-0.842	-0.367	0.00399	0.0316	0.107	-0.443	-0.738	DNA damage-inducible protein 1	DDI1 orf19.7258 CAALFM_C114420WA	1664165068	1150279440	1074256933	1233657294	1381570312	862950470	1619226748	1546198155	924506977	993322921	9.06186e+08	1406983398	1581987231	1670354936	1299592112	1540516285	1040183519	1360462820
A0A1D8PN45	A0A1D8PN45	0.0019174	0.62198	0.00210666	0.655102	0.464355	0.00915501	0.971164	FALSE	0.386	-0.0462	0.00373	-0.381	-0.306	0.051	0.0762	Dynamin-like GTPase	VPS1 orf19.9505 CAALFM_C501210WA	7204327525	5491022303	4310986074	5413243433	5529783652	4081253648	9606019934	7400315463	6380062636	4918832304	4034751561	5295123636	4946320572	5358483109	5523708334	3793103400	2921036634	3000951469
Q59WG3	Q59WG3	9.18e-05	0.000405755	0.755379	0.633504	6.26e-05	0.828312	0.995768	FALSE	-0.593	-0.0533	-0.00059	0.0347	-0.0242	-0.505	-0.616	AAA family ATPase	CDC48 orf19.9876 CAALFM_C110790WA	27493079584	18584143143	15934855605	22042473170	22273184430	15695102891	30460601412	24936990405	15861762228	16649092129	15349270324	19809096450	20958258100	21674994884	20629616054	22836158099	16131675220	18342748150
P39827	P39827	0.0990028	6.23e-06	1.68e-06	0.0197536	1.04e-06	1.53e-05	0.987112	FALSE	-0.176	-0.262	-0.00164	-0.784	-0.643	-0.698	-0.817	Cell division control protein 10	CDC10 CAALFM_CR04570CA CaO19.548 CaO19.8183	4279757890	2813941700	2289456651	2803767581	3022407443	2030680777	7031819422	5706959198	3680615405	2688318491	2270138013	2815183830	2972207476	3338439868	3254199424	3692996468	2910962805	3239320549
A0A1D8PKZ3	A0A1D8PKZ3	1.98e-06	0.00325387	0.000586077	0.847545	0.00197816	0.00150405	0.970145	FALSE	-0.807	0.0203	-0.00396	0.459	0.409	-0.368	-0.394	ATP-dependent RNA helicase	SUB2 orf19.13092 CAALFM_C400220CA	14815983064	10857574600	7599824031	11562275651	11502463452	8548531093	11338720788	9090886492	7134807103	9256392835	7946311521	10407064010	10790430592	10551054117	10420713799	8154855104	8362201867	9446057593
Q59R18	Q59R18	1.07e-05	2.98e-06	0.582929	0.803039	3.54e-06	0.471123	0.970143	FALSE	-0.724	0.0275	-0.00413	-0.0609	-0.0802	-0.812	-0.8	Asparagine--tRNA ligase (EC 6.1.1.22) (Asparaginyl-tRNA synthetase)	DED81 orf19.13994 CAALFM_C703670WA	9260427224	6884968482	5913868926	7614283954	7132547935	6052130372	11022461260	9301581512	6115585366	6199476173	5292919371	7197437494	6941626136	6697639069	7267801257	8773383854	6285969319	8373653338
A0A1D8PCG9	A0A1D8PCG9	0.982455	0.274752	0.802992	0.404217	0.625372	0.670054	0.967367	FALSE	0.00248	-0.0952	-0.00461	0.0282	0.0482	0.126	0.0553	Mrs7p	MRS7 orf19.10831 CAALFM_C101320WA	4997685275	3615533624	2919579975	3861993046	4055042674	2705614880	5504256005	4094714086	2980051424	3252879159	2629706290	3866758081	3792057697	4038851086	3671354820	2035730219	2367137171	2268111088
Q5AD13	Q5AD13	8.81e-05	0.00109224	0.307461	0.780591	0.000126872	0.849646	0.992748	FALSE	-3.44	-0.179	-0.00584	0.669	0.122	-2.59	-3.31	Filamentous growth regulator 15 (Caspofungin sensitivity protein 2)	FGR15 CAS2 CAALFM_C200720CA CaO19.2054 CaO19.9601	25667506	11349847	26697230	4.64207e+07	16630417	26307776	48307288	15809586	11121956	22479358	4862226	4.47294e+07	3.52659e+07	24486534	3.71736e+07	160238640	119329600	92341720
Q5ADQ0	Q5ADQ0	2.41e-05	2.2e-07	0.000750838	0.280147	1.41e-07	0.00362029	0.981	FALSE	1.66	0.301	-0.00649	1.15	0.934	2.5	2.6	Histone H3.3	HHT3 CAALFM_C307090WA CaO19.14083 CaO19.6791	473884704	409926336	294026592	433840544	460092864	1.7605e+07	314567296	225874912	162261504	310885696	285553952	404975584	326812864	377850848	352572832	65434008	20127888	45823176
P83775	P83775	4.09e-10	0.0614518	1.73e-08	0.0918179	0.00767748	8.34e-09	0.955131	TRUE	-1.84	-0.218	-0.00689	1.38	1.46	-0.245	-0.374	Putative NADPH-dependent methylglyoxal reductase GRP2 (EC 1.1.1.283) (Cytoplasmic antigenic protein 2)	GRP2 GRE22 CAALFM_C502860CA CaO19.11785 CaO19.4309	56643450386	41119735510	35068034883	41731932497	47205109201	29325420689	22222277292	20512287016	12039059343	36367061457	34425171512	41100516192	45008330198	47392168929	46377116268	39779125027	28383753392	36805093971
Q5AJF1	Q5AJF1	0.480816	0.95652	0.890895	0.605012	0.696746	0.762864	0.985261	FALSE	-0.342	-0.25	-0.00889	0.066	0.145	-0.0262	-0.188	60S ribosomal subunit assembly/export protein LOC1	LOC1 CAALFM_C302040CA CaO19.1642 CaO19.9209	240635599	146452111	133935958	127617485	1.93877e+08	1.35423e+08	2.402e+08	1.93125e+08	105819938	1.41398e+08	132121158	159831943	1.78052e+08	194731791	176994874	170725418	3.63732e+07	263567377
Q5AMM1	Q5AMM1	0.000777038	0.00062575	0.000495092	0.000613912	5.54e-05	0.162766	0.965072	FALSE	-1.13	-1.16	-0.0117	-1.19	-0.388	-1.15	-1.5	Transcription initiation factor IIA subunit 2	TOA2 orf19.12095 CAALFM_C401680WA	447322762	287419204	153310926	117114976	212471491	125871565	377087832	508748780	323944452	209572162	178178654	335902586	346277736	368214078	296854058	463831206	458732133	495981603
Q59ST1	Q59ST1	0.0140683	4.07e-06	5e-05	0.222699	3.45e-05	0.00634076	0.971551	FALSE	-0.913	-0.415	-0.0118	-1.88	-1.04	-2.37	-1.95	S-methyl-5'-thioadenosine phosphorylase (EC 2.4.2.28) (5'-methylthioadenosine phosphorylase) (MTA phosphorylase) (MTAP) (MTAPase)	MEU1 CAALFM_C303790WA CaO19.14200 CaO19.6938	609510582	353047252	450752116	263169090	489716747	1.11845e+08	1045945002	1311774696	873143714	408598344	3.75829e+08	402007871	313970575	370149274	320326661	1318901321	939626492	1056364182
A0A1D8PGN7	A0A1D8PGN7	1.71e-06	1.4e-05	0.895976	0.158448	9.19e-06	0.344932	0.906944	FALSE	-1.04	-0.196	-0.0157	-0.0175	0.129	-0.857	-0.891	Hypoxanthine phosphoribosyltransferase	HPT1 orf19.13254 CAALFM_C202740CA	2202067380	1532187896	1194588458	1598830001	1641729704	948740050	2111602105	1737067941	1183438590	1471053651	1213302760	1448794356	1626499318	1696038442	1477572662	2162557144	1477274630	1915511074
Q5AIA0	Q5AIA0	0.728552	0.0280369	0.00793626	0.775931	0.0996499	0.0417548	0.903032	FALSE	0.045	-0.0369	-0.0158	-0.393	-0.285	-0.311	-0.224	Tom20p	TOM20 orf19.10470 CAALFM_C102640CA	2238678902	1730014233	1416877606	1601729147	1716610664	1333705615	2954517010	2654014388	1780964901	1466377688	1386715043	1731700555	1673282379	1625118659	1585033509	1462841236	1375018944	1034206178
A0A1D8PMZ3	A0A1D8PMZ3	1.89e-05	1.39e-05	0.191601	0.255997	4.45e-06	0.404666	0.966779	FALSE	2.51	0.469	-0.0168	0.544	0.34	2.58	2.87	Arginine N-methyltransferase 2 (EC 2.1.1.-)	RMT2 orf19.8535 CAALFM_C500680WA	309743672	300432996	236201079	319229040	386222572	1.7605e+07	297410201	274887786	186390260	325590444	142643638	304351712	159336736	251968134	287001216	57270416	13086015	1.80334e+07
A0A1D8PDS9	A0A1D8PDS9	0.776048	0.578661	0.347137	0.231327	0.381922	0.519144	0.961968	FALSE	-0.106	0.457	-0.0177	0.355	-0.241	-0.208	-0.33	Serine/threonine protein kinase	SKY1 orf19.9972 CAALFM_C106090CA	36551236	25498854	29710732	45369195	35327072	1.7605e+07	88920370	31848942	22732446	24796290	18927480	38014940	34788324	38213404	25389102	15468750	29369664	28886346
A0A1D8PP06	A0A1D8PP06	0.00249107	0.000947687	2.38e-06	0.83992	0.00165483	3.22e-06	0.905005	TRUE	-0.581	-0.0325	-0.0192	1.21	1.18	0.659	0.614	Signal recognition particle receptor subunit alpha	SRP101 orf19.11434 CAALFM_C504670WA	1557364131	1363137047	987636395	1422851924	1078356351	1222335137	917915037	563466258	4.94782e+08	1183951078	9.01539e+08	1269504522	1197854513	1337434205	1363501532	641047373	4.31017e+08	507209131
Q5AKX6	Q5AKX6	0.000224527	0.00649882	0.00366332	0.101834	0.00724066	0.08934	0.970452	FALSE	2.51	-0.89	-0.0192	-1.77	-0.928	1.62	1.6	Cup2p	CUP2 orf19.12468 CAALFM_C113640WA	76063732	2.78159e+07	47000611	25240415	1.43928e+07	1.7605e+07	122111317	136988743	5.7615e+07	38954220	22341461	73843226	62824492	24101166	65992202	8737970	1.0906e+07	9036404
Q59VQ8	Q59VQ8	5.33e-09	8.8e-07	1.77e-11	0.149186	2.27e-06	1.07e-11	0.893637	TRUE	-1.8	-0.219	-0.0195	2.78	2.88	1.19	1.1	Transcriptional regulator WAR1 (Weak acid resistance protein 1)	WAR1 CAALFM_C103740WA CaO19.1035 CaO19.8637	803496672	585147942	5.12325e+08	540470718	614930342	487270740	110935550	95763864	79555840	564085899	476817024	579162788	643749565	617850948	698321580	225163660	135618876	192211784
Q5AMT7	Q5AMT7	0.151057	0.0015613	0.000216267	0.0230718	0.000333306	0.00457851	0.865123	FALSE	-0.172	-0.289	-0.0196	-0.56	-0.382	-0.443	-0.534	Bfr1p	BFR1 orf19.12029 CAALFM_C402270CA	7851290639	5598081039	5664431509	5354021711	6097852184	4405512764	11561537796	10137626285	6610051561	5588304544	4884972737	5898853442	6042483561	6985513915	6762423056	6162946157	5627579212	5223604876
A0A1D8PDT0	A0A1D8PDT0	0.868292	0.0440572	0.00277565	0.234374	0.0680386	0.0412435	0.920506	FALSE	0.0338	-0.248	-0.0203	-0.725	-0.449	-0.442	-0.395	Acyl carrier protein	ACP1 orf19.9975 CAALFM_C106060CA	509182272	391914844	375382190	367732128	473271140	203376646	731094144	797561928	460327324	355805124	378242856	360572932	404241604	396477700	403003204	389862692	362942168	289246752
Q59MV1	Q59MV1	6.01e-05	0.0188797	0.195987	0.122312	0.00336497	0.058453	0.945571	FALSE	-1.67	-0.486	-0.0205	0.401	0.609	-0.784	-1.04	Histone chaperone ASF1 (Anti-silencing function protein 1)	ASF1 CAALFM_CR07860CA CaO19.11200 CaO19.3715	202387912	136461479	164111918	128724460	182418924	104950756	102317110	219168576	80209748	158809696	131888568	140244680	209278040	195544720	180054536	273862512	159226243	218015208
A0A1D8PQL8	A0A1D8PQL8	4.23e-06	1.52e-08	0.000785925	0.952242	1.51e-08	0.000876539	0.901686	TRUE	1.2	-0.0101	-0.0208	0.705	0.696	1.92	1.92	Glutamate--tRNA ligase (EC 6.1.1.17) (Glutamyl-tRNA synthetase)	GUS1 orf19.7057 CAALFM_C700620WA	10311354903	7721426888	5815635316	7958620360	8137031705	6104142708	6969128400	5075675892	4333105600	6930825091	5676671931	7631222637	7299588632	7787424507	7730459158	1099721790	1721450682	1091297667
Q5AGZ9	Q5AGZ9	0.339458	0.325418	0.262405	0.274387	0.0550521	0.359811	0.876926	FALSE	0.132	0.151	-0.021	0.156	0.126	0.136	0.279	RuvB-like helicase 2 (EC 3.6.4.12)	RVB2 CAALFM_C701810WA CaJ7.0208 CaO19.13892 CaO19.6539	4502814738	3439593559	2540845894	3874567563	3599294621	2511971961	4604257236	3636465432	2544954058	3262474279	2509823888	3117745780	2978758825	3030353315	3083145080	1673379992	2105774700	1504120499
Q5ADP5	Q5ADP5	0.00412775	0.471829	0.439116	0.079865	0.340032	0.0348745	0.921794	FALSE	-0.727	-0.401	-0.0212	0.169	0.496	-0.157	-0.21	ADP-ribose diphosphatase	YSA1 orf19.14088 CAALFM_C307040CA	1393709280	795008594	694522446	806466377	9.7843e+08	413739620	1060456598	848072256	429314849	7.2993e+08	741354154	922947805	9.64276e+08	917503518	924594480	854688912	5.36051e+08	6.24899e+08
A0A1D8PPN8	A0A1D8PPN8	0.0296531	0.00749571	0.535738	0.94724	0.0152397	0.790176	0.943879	FALSE	0.762	-0.0212	-0.0226	0.2	0.0854	0.983	0.87	Fmp27p	FMP27 orf19.10926 CAALFM_C601650CA	356480952	353934046	2.94039e+08	373147027	311929117	3.38613e+08	421961457	339277896	3.05385e+08	3.32088e+08	2.25651e+08	3.2221e+08	319656525	320182421	438105652	63295762	182183654	127075384
P30418	P30418	0.824971	0.327495	0.152798	0.789491	0.212953	0.116992	0.890242	FALSE	0.0377	-0.0456	-0.0235	-0.253	-0.28	-0.17	-0.219	Glycylpeptide N-tetradecanoyltransferase (EC 2.3.1.97) (Myristoyl-CoA:protein N-myristoyltransferase) (NMT) (Peptide N-myristoyltransferase)	NMT1 CAALFM_C401440WA CaO19.12111 CaO19.4641	992930686	668525637	534137360	792618777	7.35371e+08	5.38321e+08	1312675339	882326867	770934940	638276166	502310296	721203676	738587406	681878476	745643650	388570081	545837398	636639679
A0A1D8PNJ5	A0A1D8PNJ5	0.903268	0.383683	0.487111	0.951549	0.937767	0.797836	0.954701	FALSE	0.0588	-0.0294	-0.0275	0.339	-0.124	0.428	-0.0378	SAGA complex subunit	SPT8 orf19.11787 CAALFM_C502900WA	98837543	118847745	63311679	141752436	1.00737e+08	1.7605e+07	200949336	119474372	56432608	84337353	3.69653e+07	156858267	1.36459e+08	101826224	135962587	106525524	68828777	2.67445e+07
A0A1D8PPY8	A0A1D8PPY8	0.01959	0.00563424	0.273276	0.618825	0.0074827	0.487626	0.825828	FALSE	-0.328	-0.0632	-0.0279	-0.142	-0.0886	-0.406	-0.388	Fimbrin	SAC6 orf19.12990 CAALFM_C602730WA	9617423136	7445299281	6231718218	7876999691	6977283390	6087380247	12613417843	9081655409	6591017465	6594201151	5754588341	7737983297	7279399262	7390463566	7721041411	5340207110	6498595052	7032717127
Q5A7Q8	Q5A7Q8	0.791171	0.00936554	0.120054	0.295809	0.0863088	0.16618	0.91041	FALSE	0.0662	-0.266	-0.0281	0.406	0.358	0.739	0.453	Putative serine/threonine protein kinase	HRK1 orf19.12863 CAALFM_C300550CA	562772327	649423118	384156920	6.15658e+08	529351220	3.98456e+08	667141940	4.23409e+08	3.32004e+08	4.53102e+08	3.38871e+08	602028751	618499163	638358877	623091016	1.53845e+08	2.7713e+08	313517304
Q5AF03	Q5AF03	6.12e-07	0.34969	3.3e-06	0.0514737	0.75231	1.27e-06	0.848384	TRUE	-1.28	-0.317	-0.0289	1.1	1.2	0.144	-0.0478	Glyoxalase 3 (EC 4.2.1.130) (Glutathione-independent glyoxalase)	GLX3 CAALFM_C302610CA CaO19.251 CaO19.7882 orf19.251 orf19.7882	85769219682	59352887500	53807688556	63555209765	69720113951	42396810390	38383885618	31020715314	26683200710	50779068092	54398597673	65401097102	68475206711	80699454953	71488882534	53123949011	33729718371	41282936801
A0A1D8PJ12	A0A1D8PJ12	0.816002	0.672586	0.485426	0.187691	0.67898	0.569197	0.939878	FALSE	-0.0941	-0.55	-0.0305	-0.284	0.231	0.171	0.168	Acylglycerone-phosphate reductase	AYR1 orf19.6167 CAALFM_C300900CA	4.94627e+07	30592637	3.01311e+07	25832800	21499244	1.7605e+07	45746088	35134916	24677936	24071786	37401650	33506172	NA	34725924	39912964	28030574	33951860	8.29047e+06
Q5AK16	Q5AK16	0.156901	0.0155842	0.112797	0.670338	0.00837411	0.182563	0.867694	FALSE	0.284	0.0825	-0.0322	0.321	0.266	0.522	0.582	T-complex protein 1 subunit gamma	CCT3 orf19.11487 CAALFM_C505120WA	5606311270	4199556647	3252142818	4653500223	4505418714	3428153416	5014292034	3764158296	3282723809	3542824039	3286622352	4366357203	3690246245	4339867560	4115430133	1279995687	2359047595	1860033867
A0A1D8PS16	A0A1D8PS16	0.0132126	0.000689937	0.0961903	0.7801	0.000277639	0.0548138	0.908187	FALSE	-0.825	-0.0827	-0.0341	-0.519	-0.609	-1.26	-1.4	Phenylalanine--tRNA ligase (EC 6.1.1.20) (Phenylalanyl-tRNA synthetase beta subunit)	FRS1 orf19.10105 CAALFM_CR01760CA	4807240600	3285505555	4741302186	6009141009	3682683853	3421676025	7375835320	12124654183	4183924869	3707735779	3238544872	4157787398	4784706467	4534596498	4512500682	5744107201	7071236539	8375604180
Q5ADM9	Q5ADM9	6.31e-10	1.7e-08	0.00273205	0.768308	2.54e-08	0.00159514	0.835182	TRUE	2.43	-0.0492	-0.0347	-0.595	-0.64	1.88	1.83	Dolichyl-phosphate-mannose--protein mannosyltransferase 2 (Protein mannosyltransferase 2) (EC 2.4.1.109)	PMT2 CAALFM_C306890WA CaO19.14104 CaO19.6812	4812770588	3356405013	2538041302	3604365531	3845764930	2718118854	8515280704	5599755268	4581402380	3043300399	2592066761	3469365195	3467882466	3657325605	3582501012	5.34673e+08	811096910	5.25359e+08
A0A1D8PHD8	A0A1D8PHD8	0.000332473	0.0334542	0.0915162	0.591723	0.00906889	0.0775867	0.834244	FALSE	0.783	0.0911	-0.0354	-0.301	-0.316	0.391	0.502	DNA-directed RNA polymerases I and III subunit RPAC1	RPC40 orf19.11048 CAALFM_C205340CA	627517352	474207910	239134485	406690653	451225349	335270502	803568374	580317553	414342409	368417388	319358173	404253256	361382922	386573752	396729112	234800632	149000549	177313586
P43065	P43065	0.82892	0.00900015	0.0738814	0.394004	0.049833	0.050139	0.831436	FALSE	-0.0383	0.153	-0.0377	-0.336	-0.373	-0.527	-0.373	Saccharopine dehydrogenase [NAD(+), L-lysine-forming] (SDH) (EC 1.5.1.7) (Lysine--2-oxoglutarate reductase)	LYS1 CAALFM_C405320WA orf19.1789.1	9017684818	6394351290	5552880659	7567866809	8150714419	4692163553	13034686084	10600640197	7077876846	7357645386	4470517113	6538047767	6081304546	6307500552	5977495255	4372034726	5708151278	6940855591
P46598	P46598	0.0333968	0.347833	0.654715	0.367454	0.116677	0.692962	0.780438	FALSE	-0.316	-0.125	-0.0381	0.0612	0.054	-0.13	-0.224	Heat shock protein 90 homolog	HSP90 CAALFM_C702030WA CaJ7.0234 CaO19.13868 CaO19.6515	89379152486	67810096720	55061718170	73007236823	72792012799	53376735388	104000000000	77502848572	51914634343	62214560339	52201545101	69069452478	73953745279	75999451433	71220703037	41976694611	50999762905	61898019628
Q5ABS1	Q5ABS1	1.69e-05	0.00950302	8.88e-06	0.00435164	0.117218	0.000221423	0.839569	FALSE	1.23	-0.652	-0.0395	-1.3	-0.947	0.576	0.32	Cytochrome b-c1 complex subunit 7	QCR7 orf19.13074 CAALFM_C603400CA	3669248668	2709278308	2504328401	2383618104	2613493228	1595588352	8160119346	6792400418	4527539972	2553691907	2123378004	3095554418	3761960796	3726526423	2992503559	1524888150	1945034099	1077941546
Q5ADL9	Q5ADL9	0.0082431	0.00550781	0.809322	0.660219	0.00683557	0.980459	0.945586	FALSE	1.83	-0.268	-0.0414	-0.147	0.0149	1.95	1.89	Defective in cullin neddylation protein 1	DCN1 CAALFM_C306800CA CaO19.14114 CaO19.6822	220598266	179799447	1.58512e+08	178189841	209080406	1.7605e+07	238826962	216252627	166107979	137680339	1.5061e+08	205218856	211836034	163711268	206111291	7.87743e+06	8.13673e+07	4.83721e+07
A0A1D8PKJ4	A0A1D8PKJ4	0.00142805	0.000582488	0.048042	0.110443	4.4e-05	0.0397918	0.700161	FALSE	-0.446	-0.192	-0.0443	-0.244	-0.255	-0.499	-0.658	Saccharopine dehydrogenase (NADP+, L-glutamate-forming)	LYS9 orf19.7448 CAALFM_C306590WA	10524447251	7620104189	5999225166	7958612227	8630583167	6004833335	14133258859	10433507801	7810365552	6702111611	5724274289	8539117833	9168294147	9257703918	7886267062	7579566313	7346842351	8559288806
Q59PL9	Q59PL9	7.99e-05	6.91e-05	0.928608	0.992215	4.45e-05	0.886404	0.853948	FALSE	1.32	0.00238	-0.045	0.0219	0.0349	1.34	1.4	Eukaryotic translation initiation factor 3 subunit A (eIF3a) (Eukaryotic translation initiation factor 3 110 kDa subunit homolog) (eIF3 p110) (Translation initiation factor eIF3, p110 subunit homolog)	RPG1A TIF32 CAALFM_C112770WA CaO19.13701 CaO19.6345	6444889505	4741367140	3348358134	5047716394	5025734448	3287039245	6536359204	4785875816	4280899351	4362629811	3486381891	4587248039	4410248387	4199302916	4877298477	7.52321e+08	1746016396	1073754028
A0A1D8PCG5	A0A1D8PCG5	0.171096	0.0449557	0.277871	0.0247301	0.103831	0.00930941	0.868852	FALSE	-0.407	-0.709	-0.0474	0.318	0.85	0.621	0.491	GCR1_C domain-containing protein	HOT1 orf19.10838 CAALFM_C101390CA	200485761	84197902	72201501	84510871	59549304	1.7605e+07	81846270	71108355	5.03244e+07	91508140	104769651	87126416	116076636	126240013	109726586	76652040	3.15306e+07	4.61886e+07
Q5A3K7	Q5A3K7	7.73e-08	1.75e-07	0.400841	0.150608	3.35e-08	0.276645	0.676042	FALSE	-1.19	-0.177	-0.0497	-0.101	-0.132	-1.11	-1.27	Phosphoglycerate dehydrogenase (EC 1.1.1.95)	SER33 orf19.12728 CAALFM_C112030WA	7422448942	5691385850	4802105221	6471195084	6250342906	4478588212	9651611760	7597935468	5120827627	5272731040	4360266630	6075967274	6814475168	7002963650	5971766120	10740273976	7347193436	9174564942
Q5A6K8	Q5A6K8	0.572028	0.346366	0.344739	0.19116	0.38893	0.220865	0.854888	FALSE	-0.162	0.384	-0.0521	0.273	0.358	-0.272	0.248	Flap endonuclease 1 (FEN-1) (EC 3.1.-.-) (Flap structure-specific endonuclease 1)	RAD27 FEN1 CAALFM_CR04560CA CaO19.547 CaO19.8182	495602182	311243552	230998134	358696166	296406374	2.3524e+08	311818964	290040235	263328783	520463367	197343305	240067051	236295491	203068517	255411578	142995745	199769371	190861730
A0A1D8PQQ9	A0A1D8PQQ9	2.8e-06	0.000523988	0.0761934	0.272376	7.22e-05	0.104426	0.808629	FALSE	-1.6	-0.243	-0.0524	0.407	0.369	-0.952	-1.18	Mitochondrial 54S ribosomal protein YmL6	YML6 orf19.7019 CAALFM_C700950WA	623118234	491145463	366449394	490481383	506888966	408683895	588771692	374084844	332675921	446015227	348187972	500132424	527518164	624718714	556066491	473573306	697523059	1014114807
Q59M69	Q59M69	7.17e-08	0.40537	2.8e-06	0.084656	0.123791	1.06e-06	0.687218	TRUE	-1.36	-0.246	-0.0544	0.998	1.09	-0.114	-0.217	ATP-dependent (S)-NAD(P)H-hydrate dehydratase (EC 4.2.1.93) (ATP-dependent NAD(P)HX dehydratase)	CAALFM_C602030CA CaO19.11002 CaO19.3508	2093377972	1312581018	1128044540	1433883730	1530320367	984827318	943874406	901667911	535697528	1375665242	1050112411	1492116357	1611038098	1648163540	1476988092	1318274442	883807232	1076552287
Q5AKX8	Q5AKX8	2.86e-07	0.0985187	8.45e-09	0.243003	0.0867683	1.82e-08	0.668419	TRUE	1.17	-0.156	-0.0561	-1.56	-1.47	-0.227	-0.236	Cyb2p	CYB2 orf19.12467 CAALFM_C113630WA	1845152653	1194447663	1114959149	1416274319	1341256569	896535346	5726924564	4580598206	2779899760	1132769443	1158670795	1306484446	1424269403	1316280386	1368664518	1166396317	8.59545e+08	1036098723
A0A1D8PS15	A0A1D8PS15	0.000118159	0.000352383	0.22777	0.085285	0.000136383	0.840058	0.780168	FALSE	-1.05	-0.368	-0.0565	-0.251	-0.0409	-0.932	-1.03	Protein phosphatase regulator	SHP1 orf19.10082 CAALFM_CR01610CA	1704029288	984888949	1115905280	9.84806e+08	1355170405	7.59482e+08	1978906823	1766379612	8.20897e+08	1199538479	981647351	1110931484	1304118720	1352401104	1345072150	2048660834	1224421910	1658662209
Q5A5V6	Q5A5V6	1.03e-05	2.01e-05	0.367461	0.201962	2.89e-06	0.213711	0.631118	FALSE	-0.808	-0.161	-0.0592	-0.112	-0.157	-0.759	-0.906	Pyruvate dehydrogenase E1 component subunit beta (EC 1.2.4.1)	PDB1 orf19.12753 CAALFM_C404150CA	18399950426	13052246866	10606562746	16265073944	13395820648	10744860163	23234894248	19073432358	11214277362	12125147158	10861243359	13584887540	14587130766	16146956287	15136944071	19408534006	13515994149	16642067780
Q5AB15	Q5AB15	0.204108	0.404436	0.0966542	0.68742	0.254611	0.0364302	0.839548	FALSE	-0.382	-0.118	-0.0592	0.511	0.664	0.247	0.341	Pre-rRNA-processing protein IPI3	IPI3 CAALFM_C106760CA CaO19.13614 CaO19.6234	381464716	280075275	2.35069e+08	260499708	328419224	178868031	271581790	213444390	153326552	270539227	244189952	266994682	292669488	248329579	292866337	79927100	189475078	2.12529e+08
Q59U72	Q59U72	2.65e-06	0.000408722	0.0414064	0.485765	0.000218169	0.0534449	0.612463	FALSE	-0.868	-0.0821	-0.0594	0.258	0.242	-0.529	-0.567	Ferrochelatase (EC 4.99.1.1)	HEM15 orf19.9436 CAALFM_C207490WA	2872236717	2126186951	1727154494	2375733720	2401888901	1599050196	2957003456	2093028196	1450412027	2096200853	1571182326	2250285508	2348518335	2426875204	2067199808	2416095106	1812325122	2039956816
A0A1D8PMN9	A0A1D8PMN9	1.69e-07	3.93e-07	0.369278	0.138314	7.27e-08	0.809337	0.671831	FALSE	1.32	0.218	-0.0599	0.129	0.0341	1.24	1.42	Chaperonin-containing T-complex subunit	CCT6 orf19.10638 CAALFM_C406830CA	2961046078	2271937350	1567007710	2448347329	2466657544	1778812636	3525435158	2123234209	1846494568	2183637189	1482367968	2290848037	1850887435	1987088863	2021780114	474893328	5.85228e+08	518023212
A0A1D8PN01	A0A1D8PN01	2.24e-06	5.42e-05	0.156934	0.642562	1.66e-05	0.156035	0.824736	FALSE	2.04	0.126	-0.06	-0.398	-0.399	1.52	1.71	Sam51p	SAM51 orf19.8540 CAALFM_C500640CA	1988948790	1439226795	1065042230	1446774348	1544600476	1144584774	2807944916	2216700146	1579701129	1195913234	978701244	1832578653	1371446128	1225189574	1274739046	2.64155e+08	4.75216e+08	182534206
A0A1D8PD39	A0A1D8PD39	2.68e-07	4.62e-07	0.521308	0.304704	2.61e-07	0.83186	0.815385	FALSE	2.33	0.269	-0.0601	0.166	-0.0547	2.22	2.33	3-hydroxy-3-methylglutaryl-coenzyme A reductase 1 (HMG-CoA reductase 1) (EC 1.1.1.34)	HMG1 orf19.1031 CAALFM_C103780CA	2231792352	1670981319	1018501040	2208219916	1692010068	1347716403	2130908350	1733725036	1621153970	1473891923	1031136149	1758785742	1359617118	1212045300	1899966063	3.10018e+08	1.86143e+08	1.34455e+08
A0A1D8PRH1	A0A1D8PRH1	4.35e-08	1.01e-07	0.163667	0.454542	5.19e-07	0.199063	0.551079	FALSE	-1.08	0.0782	-0.0621	0.149	0.137	-1.01	-0.886	Hsp70 family ATPase	SSQ1 orf19.7179 CAALFM_C704010WA	5.95259e+08	4.88341e+08	356176882	4.91194e+08	499378090	3.62682e+08	635783641	494902536	348246701	4.0271e+08	386651870	4.69856e+08	4.2863e+08	481434013	398872599	5.6103e+08	546309761	5.58123e+08
A0A1D8PCY5	A0A1D8PCY5	0.219362	0.000491045	0.00247446	0.656195	0.000100533	0.000441004	0.633413	FALSE	-0.165	-0.0583	-0.0624	-0.472	-0.585	-0.578	-0.688	Septin	CDC12 orf19.10531 CAALFM_C103210CA	3227719944	2428872602	1650237064	2413640515	3094055949	1837483958	5403383884	4169455510	2730376660	2064765021	1673423398	2647665849	2483377731	2418097427	2807975112	2441738228	2218661788	2615972431
A0A1D8PPB0	A0A1D8PPB0	0.209822	0.392521	0.0462571	0.101184	0.142864	0.860781	0.683183	FALSE	0.197	-0.263	-0.0625	-0.328	-0.0268	0.132	0.233	V-type proton ATPase subunit a	STV1 orf19.8781 CAALFM_C600300CA	868535796	625419842	574660064	489844158	6.42696e+08	443917151	851713443	9.0377e+08	603397983	608962864	522139635	694230210	655770032	547147044	7.32747e+08	438582828	3.15295e+08	364693152
A0A1D8PDT3	A0A1D8PDT3	4.19e-05	0.000178561	0.214583	0.63243	2.45e-05	0.397795	0.584673	FALSE	-0.662	0.0552	-0.0632	0.147	-0.0985	-0.571	-0.698	40S ribosomal protein S14B	RPS14B orf19.6265.1 CAALFM_C106450CA	21479736733	17364645049	12175023116	21080461276	18871429140	15921257298	27870740098	20001788785	14070910367	16059145124	11870173086	16871299714	17310833950	18590358089	19100879894	20522358951	14315653886	17315404249
Q5AJD0	Q5AJD0	3.21e-08	3.12e-09	0.0834296	0.748877	4.28e-09	0.199092	0.607481	TRUE	1.33	-0.0397	-0.0638	0.226	0.164	1.59	1.56	ATP-dependent RNA helicase DBP5 (EC 3.6.4.13)	DBP5 CAALFM_C301860CA CaO19.1661 CaO19.9230	3957323829	2797272920	2071100377	3085354373	3106697427	2281830991	3719968626	2679450783	2302900483	2639731102	2217857983	2777036993	2649840494	3115021539	3132521441	629718667	6.96182e+08	5.41302e+08
A0A1D8PQK5	A0A1D8PQK5	1.41e-05	0.000376563	0.300021	0.447466	0.000223091	0.356309	0.542236	FALSE	-0.688	-0.0826	-0.066	0.114	0.101	-0.492	-0.521	3-isopropylmalate dehydrogenase (EC 1.1.1.85)	LEU2 orf19.7080 CAALFM_C700400WA	3929399272	2797388887	2560287255	3434111186	2951284769	2388478804	4068162180	3407030814	2317245279	2964097853	2397561261	2821018056	2846154244	3226968860	3406798208	2921801200	2490950610	3018489022
Q5AK64	Q5AK64	0.275896	0.101594	0.00259809	0.453032	0.213735	0.0243494	0.931363	FALSE	0.87	-0.592	-0.0672	-2.81	-1.94	-1.34	-0.999	Glutamyl-tRNA(Gln) amidotransferase subunit A, mitochondrial (Glu-AdT subunit A) (EC 6.3.5.7)	HER2 CAALFM_C504710WA CaO19.11438 CaO19.3956	42834611	23099107	20508468	37811584	3.53001e+06	1.7605e+07	222473548	82650800	8.69959e+07	31867217	10312056	44102241	26152099	NA	12209326	59541312	4.20187e+07	1.71446e+07
Q5AGD1	Q5AGD1	0.549066	0.000109183	5.13e-06	0.0290289	2.47e-05	3.39e-05	0.674499	FALSE	-0.0963	-0.382	-0.0673	-1.12	-0.939	-0.835	-0.968	Acyl-protein thioesterase 1 (EC 3.1.2.-) (Palmitoyl-protein hydrolase) (EC 3.1.2.22)	CAALFM_C502400WA CaO19.11723 CaO19.4248	1175373440	1191933504	942307854	910364278	1274011640	654146506	2793672292	2396188947	1956626429	9.38782e+08	8.94673e+08	1122637655	1091308654	1289688556	1297541962	1520476886	1249184120	1378045181
Q59ZW2	Q59ZW2	0.931611	0.669229	0.623553	0.880663	0.53489	0.671689	0.909315	FALSE	0.0523	0.0915	-0.0694	0.3	0.259	0.261	0.381	Inclusion body clearance protein IML2	IML2 CAALFM_C114210CA CaO19.7229	151818500	124562652	114291962	9.61524e+07	150674268	136118323	274357252	9.65663e+07	6.69973e+07	160313661	99502576	97206170	123228355	107286874	134248096	231694000	21620106	NA
A0A1D8PM87	A0A1D8PM87	0.0189116	0.000108359	0.00164278	0.243402	2.26e-05	0.0044492	0.855595	FALSE	0.997	0.457	-0.0696	1.46	1.27	2	2.34	MAP kinase kinase kinase (EC 2.7.11.-)	SSK2 orf19.11257 CAALFM_C405030CA	5.02759e+08	3.88821e+08	1.77252e+08	4.51072e+08	297240086	1.7605e+07	2.61169e+08	9.9304e+07	1.33453e+08	2.87729e+08	2.89977e+08	2.98075e+08	201903246	259764466	344799506	2.51208e+07	6.683e+07	42412540
Q59ZG6	Q59ZG6	0.373348	0.687268	0.0804455	0.588182	0.709952	0.742281	0.840775	FALSE	-0.319	0.192	-0.071	0.654	0.116	0.143	-0.132	Ribosome production factor 2 homolog (Ribosome biogenesis protein RPF2 homolog)	RPF2 orf19.11036 CAALFM_C205230CA	385848096	249980024	2.41733e+08	364327792	601952615	2.72296e+08	400251918	217062325	296511006	231206554	188416506	385272300	381008692	464463786	246274789	129270352	2.63951e+08	239780448
A0A1D8PL37	A0A1D8PL37	0.000988321	0.00059392	0.976324	0.818722	0.00583854	0.623323	0.696134	FALSE	-0.769	0.0433	-0.0739	-0.0056	0.093	-0.818	-0.602	Imidazole acetol-phosphate transaminase	HIS5 orf19.11653 CAALFM_C400650WA	334103892	300351328	308556407	236069348	344816538	259442192	456828832	334102104	235281958	245296116	2.43492e+08	375380881	252452039	312616888	2.66241e+08	309726649	310921658	301877121
A0A1D8PM93	A0A1D8PM93	0.105815	0.655067	0.186947	0.910063	0.786829	0.252871	0.797954	FALSE	-0.491	0.0327	-0.0742	0.394	0.339	-0.13	-0.0784	Enhancer of mRNA-decapping protein 3	EDC3 orf19.14148 CAALFM_C405190CA	1104248960	678672277	648526904	891522738	867982028	5.90212e+08	1704861332	497333576	3.98645e+08	726024498	6.13207e+08	790978888	8.0834e+08	609246928	9.43221e+08	5.49068e+08	530046396	5.27898e+08
Q9UW26	Q9UW26	0.000201667	6.34e-06	1.22e-08	0.850296	3.86e-06	1.07e-08	0.704861	TRUE	-0.971	-0.0374	-0.0752	2.3	2.32	1.36	1.43	Poly(A) polymerase PAPa (EC 2.7.7.19) (Polynucleotide adenylyltransferase a)	PAPA PAP99 CAALFM_C501780WA CaO19.3197	838275063	725867336	460319004	7.24841e+08	641498712	479594784	143970399	138239791	158746243	638688276	511324957	622810791	6.47999e+08	583976376	693433340	153080007	1.72205e+08	1.47551e+08
A0A1D8PI95	A0A1D8PI95	0.00269096	4.21e-09	5.24e-08	0.203554	7.07e-09	2.05e-07	0.474686	TRUE	-0.377	-0.138	-0.076	-1.09	-0.973	-1.33	-1.27	Peptide hydrolase (EC 3.4.-.-)	APE3 orf19.11073 CAALFM_C208800CA	1145773965	969991916	7.50118e+08	969812008	902951227	6.28616e+08	2606007592	2237375607	1522448238	842618202	7.85239e+08	916386846	956189543	9.30744e+08	897087107	1611726167	1292994215	1524493907
Q5A879	Q5A879	8.46e-06	1.27e-06	0.109835	0.654139	5.43e-07	0.171709	0.685635	FALSE	1.28	0.0857	-0.0774	0.32	0.27	1.51	1.62	Sphingosine N-acyltransferase	LAG1 orf19.10759 CAALFM_CR01060WA	1390719883	1008802152	601893552	1026941700	1019136548	749570247	1030881794	965443169	681571451	938157039	654081705	1003723682	853097184	739324442	1133063895	272508630	159994373	178673002
A0A1D8PQ59	A0A1D8PQ59	0.0120165	0.962561	0.241223	0.109477	0.239349	0.224969	0.704553	FALSE	-0.586	-0.347	-0.0787	0.249	0.258	0.00971	-0.25	1,4-alpha-glucan-branching enzyme (EC 2.4.1.18) (Glycogen-branching enzyme)	GLC3 orf19.13067 CAALFM_C603340CA	4941843836	4019919048	2733078405	3883217541	4307392543	2666073522	4661439572	3334164396	2874952326	3143126906	3113011209	4058313691	4733893640	4676104853	4516687719	2006149066	3217943765	3832984279
Q5AND9	Q5AND9	0.638141	0.872887	0.0177194	0.0327455	0.512258	0.111798	0.594829	FALSE	0.0699	-0.345	-0.0792	-0.391	-0.247	0.0237	-0.0978	ADP-ribosylation factor	ARF2 orf19.13385 CAALFM_C304950WA	7611585008	6169582009	4808071437	5350026058	7163974434	3655659583	10555629160	8321670240	6045244572	5273589440	5133847188	6105929790	6756853444	6957145980	6645971112	3776463998	4656878962	4270440157
Q59LF3	Q59LF3	0.912014	8.83e-05	1.3e-05	0.239521	0.000135465	5.47e-05	0.545466	FALSE	-0.0144	-0.157	-0.0794	-0.84	-0.732	-0.697	-0.667	Regulator of cytoskeleton and endocytosis RVS167	RVS167 CAALFM_C604040CA CaO19.1220 CaO19.8807	1509362610	1088153307	945170583	1003293028	1098270573	941569511	3083478026	2370991343	1369100697	1065221284	903101307	1182011613	1190623497	1105757351	1190183971	1328548813	1214010931	1045990160
A0A1D8PEG2	A0A1D8PEG2	5.06e-07	3.76e-06	0.300501	0.0274085	7.2e-07	0.65875	0.491545	FALSE	-0.994	-0.281	-0.0804	-0.122	-0.0514	-0.836	-0.965	Glucose-6-phosphate 1-dehydrogenase (EC 1.1.1.49)	ZWF1 orf19.12218 CAALFM_C108980CA	14877101702	11181521356	9765851725	11473432205	11821890987	8651185578	18081514756	14399666146	9771291783	10348178798	9441229158	12206322386	13382654427	13554101935	12619374031	17914917910	11931641333	15389612177
Q5AP53	Q5AP53	8.06e-06	1.7e-06	0.778787	0.477255	2.06e-07	0.0546032	0.657477	FALSE	1.22	-0.13	-0.0805	0.0509	0.373	1.4	1.67	Serine/threonine-protein kinase CBK1 (EC 2.7.11.1) (Cell wall biosynthesis kinase 1)	CBK1 CAALFM_C110380CA CaO19.12375 CaO19.4909	298122991	316292774	167030987	217738104	191121444	1.7605e+07	259013572	215121136	1.8324e+08	188367158	209538897	292954919	195310394	188050275	262145075	5.48474e+07	4.7641e+07	5.07586e+07
A0A1D8PJ74	A0A1D8PJ74	0.0337767	0.000373467	0.0410923	0.957532	0.000216069	0.066393	0.554634	FALSE	0.322	-0.00743	-0.0829	0.308	0.273	0.638	0.678	Arf family guanine nucleotide exchange factor	GEA2 orf19.9279 CAALFM_C301390CA	1171749155	1004420778	7.26737e+08	9.50743e+08	9.08361e+08	892789934	1048632682	945442037	688529080	1060317162	6.7177e+08	886042640	882938550	916521239	1053358728	431437822	343790529	385013498
Q5AJC1	Q5AJC1	0.00147659	0.977732	0.0349705	0.123717	0.729049	0.0144803	0.436494	FALSE	-0.425	-0.176	-0.0862	0.251	0.3	0.00306	-0.038	Vacuolar protein-sorting protein BRO1 (BRO domain-containing protein 1)	BRO1 CAALFM_C301750CA CaO19.1670 CaO19.9239	1590485890	1050816056	852400887	1086835702	1085711961	913008783	1296433865	1162622874	712320963	1100667518	808742138	1188998394	1165092620	1176229049	1234762236	758519272	6.84257e+08	818116338
A0A1D8PMA5	A0A1D8PMA5	1e-05	0.000258694	0.021993	0.48865	0.000777488	0.00802138	0.529107	FALSE	0.906	-0.0959	-0.087	-0.347	-0.417	0.655	0.576	mRNA-binding protein	PUF3 orf19.9361 CAALFM_C405370WA	2235293420	1632599457	1583435447	1817801457	1877420705	1637201995	3735490262	2942507427	1759802171	1778731473	1315194967	1838258540	1993282624	1941834984	1918275657	9.13331e+08	6.29754e+08	835831217
Q5AMP8	Q5AMP8	4.28e-05	0.516045	1.5e-06	0.171584	0.296846	6.35e-06	0.944665	TRUE	7.22	-1.78	-0.0872	-9.83	-8.65	-0.823	-1.34	Phosphate transporter	PHO89 orf19.12068 CAALFM_C401940WA	25225180	5.89377e+06	7.31729e+07	15119976	8.29965e+06	1.7605e+07	13306862176	10776382428	6904378876	112851098	12724891	5640146	NA	5457337	98076256	NA	32218484	16571720
A0A1D8PE36	A0A1D8PE36	3.61e-07	5.09e-05	0.155838	0.106208	6.69e-05	0.0167453	0.515832	FALSE	-1.18	-0.227	-0.0875	0.197	0.357	-0.756	-0.735	Lhp1p	LHP1 orf19.10313 CAALFM_C107500CA	3754737108	2482650933	2314795255	2425427731	3081909519	1733857229	3351910595	2684385213	1607162996	2809414483	2103067211	2720821132	2758726701	3049072399	2688127415	3015962509	2823137690	3227157852
A0A1D8PQN1	A0A1D8PQN1	0.00303553	0.110277	0.000894677	0.297214	0.444765	0.00157783	0.656341	FALSE	-0.701	-0.212	-0.0891	0.823	0.766	0.334	0.154	Rtf1p	RTF1 orf19.7048 CAALFM_C700720WA	43959712	37121668	29798506	NA	42307224	1.7605e+07	32410876	24750488	17330370	30151080	27791418	43372144	39464684	34814252	56462817	19583668	19255512	25931361
Q5AG86	Q5AG86	3.13e-05	0.161378	0.0229551	0.065216	0.205661	0.000771713	0.674615	FALSE	-1.26	-0.417	-0.0893	0.532	0.891	-0.308	-0.276	Probable cytosolic iron-sulfur protein assembly protein 1	CIA1 CAALFM_C502730CA CaO19.11769 CaO19.4293	412095388	413083952	309361869	218144613	393498844	243483625	331006154	236938247	148128658	305241350	295515890	436536887	389058856	393246418	353800235	316442742	231734335	353707292
A0A1D8PD33	A0A1D8PD33	0.213401	0.00573747	0.00685902	0.185196	0.0360094	0.0015716	0.776316	FALSE	0.404	0.431	-0.0897	-0.981	-1.21	-1.01	-0.718	Dao1p	DAO1 orf19.10583 CAALFM_C103670CA	376224820	569776970	196079013	3.59982e+08	437047950	3.61244e+08	1171563534	879333964	712825862	305490170	318665634	323081469	354081030	177539297	401351024	4.37104e+08	3.34339e+08	355151008
A0A1D8PDE8	A0A1D8PDE8	0.183595	2.37e-05	0.00901661	0.099136	0.00025717	0.013644	0.534612	FALSE	0.2	-0.252	-0.0909	0.433	0.403	0.885	0.694	Obg-like ATPase 1	YBN5 OLA1 orf19.8374 CAALFM_C104890WA	11415392853	8217149023	5850655398	8794286965	8733334942	6368058369	8713975937	6890701453	5564864818	7286628657	6372598272	8867243596	9353213637	10449679772	9205915301	2930079215	4038801305	3048179003
Q59ZE6	Q59ZE6	0.000254922	0.193865	0.00362432	0.994989	0.632238	0.00257754	0.489387	FALSE	-0.624	-0.00082	-0.0911	0.448	0.47	-0.175	-0.0628	AAA family ATPase peroxin 6	PEX6 orf19.11057 CAALFM_C205440WA	1654402477	1526147422	1255444873	1498128971	1432407884	1181371346	1439671393	1432125464	8.14512e+08	1379521974	1156562298	1491017686	1357289118	1327181827	1534661397	997003488	882316408	1142211939
A0A1D8PC97	A0A1D8PC97	0.37586	0.00295591	0.00196324	0.490862	0.00623651	0.00464612	0.456166	FALSE	-0.111	-0.0857	-0.0928	0.46	0.408	0.435	0.39	Tubulin beta chain	TUB2 orf19.13455 CAALFM_C100710CA	6688879545	5296318783	3582129054	5845616467	5384820272	3766827480	5543385197	4063322934	3397185840	4602752614	4113696000	5048324514	5078977867	5287545427	5743927864	2236442291	2524523191	2791194448
Q5ACU4	Q5ACU4	9.22e-09	0.195279	8.65e-07	0.0334295	0.0152343	4.05e-07	0.692314	TRUE	-2.82	-0.551	-0.0943	1.95	2.08	-0.317	-0.645	Mediator of RNA polymerase II transcription subunit 21 (Mediator complex subunit 21)	SRB7 MED21 CAALFM_CR09760WA CaO19.7548	389545888	236229824	213057596	240745328	294541760	177234167	72979466	102584130	49183508	212662720	220770318	315506304	342837792	386805307	324212664	379478848	185901498	297849504
A0A1D8PFV7	A0A1D8PFV7	3.48e-06	0.000439381	0.0981195	0.311792	0.000443161	0.0504489	0.504045	FALSE	-1.04	-0.148	-0.0965	0.249	0.301	-0.643	-0.643	Mdg1p	MDG1 orf19.7239 CAALFM_C114290CA	23134963597	15822972057	15291848913	17885705852	18466732952	12742298016	21683270949	18653560191	10411649946	18410253021	13489300390	17108249615	18367485375	18158086496	18674276943	22816024722	14349720616	18308081166
A0A1D8PNS0	A0A1D8PNS0	0.0181333	0.314948	0.00585262	0.645964	0.558384	0.0186237	0.549563	FALSE	-0.428	-0.075	-0.098	0.519	0.425	0.167	0.0958	Guanylate kinase (EC 2.7.4.8)	GUK1 orf19.8712 CAALFM_C503790WA	1542191224	1101766408	9.54081e+08	1293600237	1352423663	942859077	1159103503	1034160594	785801666	1029989052	9.28637e+08	1290387400	1151853838	1409875394	1292405263	565443076	8.71062e+08	761117928
A0A1D8PSY8	A0A1D8PSY8	1e-06	0.0135628	0.073736	0.00367526	0.00927458	0.00025185	0.727135	FALSE	-2.33	-0.983	-0.1	0.546	1.37	-0.797	-0.852	Crg1p	CRG1 orf19.633 CAALFM_CR04960CA	429882060	454642430	148944866	177162991	184753536	1.32992e+08	176155881	149193034	8.94861e+07	356051035	201805740	310064796	3.12931e+08	4.19824e+08	278709856	3.66066e+08	268142072	494368517
Q5AME2	Q5AME2	1.04e-05	2.11e-06	0.00344264	0.0260517	3.23e-07	0.00651417	0.420556	FALSE	-0.809	-0.3	-0.1	-0.424	-0.386	-0.933	-1.09	Pentafunctional AROM polypeptide [Includes: 3-dehydroquinate synthase (DHQS) (EC 4.2.3.4); 3-phosphoshikimate 1-carboxyvinyltransferase (EC 2.5.1.19) (5-enolpyruvylshikimate-3-phosphate synthase) (EPSP synthase) (EPSPS); Shikimate kinase (SK) (EC 2.7.1.71); 3-dehydroquinate dehydratase (3-dehydroquinase) (EC 4.2.1.10); Shikimate dehydrogenase (EC 1.1.1.25)]	ARO1 CAALFM_C400890WA CaO19.12175 CaO19.4704	6301752741	3951665786	3137070585	4193303140	4659855870	3088284406	8481465205	6965007060	4150038023	4150124513	3291807914	4373469010	4863928594	5427668658	4648091433	6114073330	5321247087	6623492884
A0A1D8PIG1	A0A1D8PIG1	0.579862	0.163758	0.212994	0.0444828	0.550731	0.762229	0.729211	FALSE	0.162	-0.631	-0.101	-0.373	-0.0881	0.42	0.175	Age2p	AGE2 orf19.8974 CAALFM_C209580WA	303867578	227816179	171817939	192508216	194413912	147233112	376643176	276447808	193101523	228343006	180227705	221378050	278436070	268619714	297738228	281674720	92682831	89965976
Q5AA01	Q5AA01	1.45e-05	8.52e-07	0.000514757	0.0199777	3.37e-07	0.00752202	0.570064	FALSE	-1.15	-0.465	-0.103	-0.795	-0.553	-1.48	-1.6	Single-stranded DNA-binding protein	RIM1 orf19.10019 CAALFM_C105680CA	2489089888	1543821828	1349875579	1470381517	1951895848	914656176	3572415693	3356026058	1923367992	1444301043	1511687326	1827899103	1948027916	2197234432	1756692477	3972304026	2797391596	3708367132
A0A1D8PLW7	A0A1D8PLW7	0.0490931	0.0480952	0.696707	0.704665	0.0245757	0.953744	0.764711	FALSE	0.726	0.13	-0.103	0.134	0.0199	0.729	0.848	Nuclear pore complex protein	NUP84 orf19.8878 CAALFM_C403800CA	420250532	291997641	225802746	314260618	340058183	275231286	409965648	276687979	3.29859e+08	2.68962e+08	228342028	346915470	491879994	207471444	239317235	80237791	9.14815e+07	184394482
A0A1D8PL86	A0A1D8PL86	0.0994606	0.0273142	0.0166047	0.0628873	0.0068222	0.0579248	0.520559	FALSE	-0.275	-0.315	-0.103	-0.425	-0.322	-0.385	-0.495	Mlp1p	MLP1 orf19.12152 CAALFM_C401060WA	4443328391	3528368551	2933379779	3419455112	3231531446	2817594465	8488974972	4636594370	3214395530	3284288431	2726438302	3949764307	4042610525	4296983221	3759000657	3040523634	3162052643	3815946459
A0A1D8PNN8	A0A1D8PNN8	0.00178805	0.503229	0.00164969	0.528633	0.635808	0.00195677	0.604486	FALSE	-0.751	-0.126	-0.103	0.759	0.742	0.134	0.0944	Cam1-1p	CAM1-1 orf19.10174 CAALFM_C503280WA	31017386794	23307562088	16637503311	24037097468	24490634027	17721634061	21276578123	14148081669	12026398797	21689816146	18351937204	23265125230	23910316224	25064938632	24628946739	9621357162	16076989391	18235759073
Q5ABX0	Q5ABX0	0.000713721	0.000529386	0.53225	0.635341	0.000222217	0.250064	0.568602	FALSE	-0.767	-0.0861	-0.104	-0.114	-0.213	-0.795	-0.876	Serine/threonine-protein kinase TEL1 (EC 2.7.11.1) (ATM homolog) (DNA-damage checkpoint kinase TEL1) (Telomere length regulation protein 1)	TEL1 CAALFM_C603010WA CaO19.13026 CaO19.5580	1083437952	836834368	533903136	878772032	786866048	720762368	1618390528	1057095872	620264064	818606208	535903328	850115520	720641024	964938496	933182720	1160484864	744291392	990369344
A0A1D8PG90	A0A1D8PG90	0.288602	0.595447	0.585103	0.282155	0.946917	0.501394	0.735051	FALSE	-0.335	-0.339	-0.105	-0.17	0.209	-0.165	-0.0206	ESCRT-III subunit protein	VPS24 orf19.9579 CAALFM_C200930CA	123517056	92402868	61670912	92729888	84202564	34327777	106226164	73258294	82359947	109643827	56147856	88279560	103837536	62958088	90397528	46943463	56304034	79550360
A0A1D8PGT3	A0A1D8PGT3	0.0686554	2.77e-05	0.000401004	0.633924	2.36e-05	0.00356965	0.477349	FALSE	0.284	0.07	-0.105	0.664	0.503	0.878	0.892	HECT-type E3 ubiquitin transferase (EC 2.3.2.26)	TOM1 orf19.13198 CAALFM_C203180CA	4733947778	3742389792	2493227084	4274918690	3826684711	3163027238	3430397415	2816757627	2260254679	3677027787	2696410747	3441676484	3356902017	3748816534	3869652547	1632114503	9.49782e+08	1277489275
A0A1D8PDP3	A0A1D8PDP3	0.0157687	0.0225174	0.195707	0.25915	0.0394963	0.421028	0.729441	FALSE	0.817	-0.35	-0.105	-0.404	-0.247	0.763	0.676	Rgd1p	RGD1 orf19.9979 CAALFM_C106020WA	876749735	6.14035e+08	3.98736e+08	5.68883e+08	6.06049e+08	375641337	1010325271	7.55747e+08	6.60699e+08	5.63267e+08	4.46671e+08	659073262	6.70403e+08	7.07182e+08	6.15561e+08	1.31006e+08	3.03079e+08	3.79899e+08
Q59MZ5	Q59MZ5	8.02e-07	4.58e-07	0.964153	0.72303	5.25e-07	0.260811	0.401254	FALSE	-1.01	0.0437	-0.105	-0.00553	-0.142	-1.06	-1.05	Phosphoribosylformylglycinamidine synthase (EC 6.3.5.3) (Formylglycinamide ribonucleotide amidotransferase) (Formylglycinamide ribotide amidotransferase)	ADE6 orf19.13694 CAALFM_CR04740CA	8286665058	6153078539	5072326324	6746766340	7029222562	6060629452	11295953551	7877505058	5491633699	5869676612	5145642090	6610322745	6874870840	6462008817	6431120724	10402981288	7099502910	8931692156
Q59Y21	Q59Y21	0.485444	0.847356	0.230874	0.0980156	0.457275	0.394454	0.420114	FALSE	-0.0916	-0.227	-0.106	-0.16	-0.112	-0.0251	-0.0977	E3 ubiquitin-protein ligase (EC 2.3.2.26)	RSP5 orf19.11111 CAALFM_C208500WA	4408876090	3367701489	2719239177	3370988803	3589606194	2529525131	5636286098	4517956810	2818174070	3512718441	2615720686	3402730555	3457331538	3976817445	3882040311	3134777708	1930381441	2346612120
Q5A330	Q5A330	0.648398	0.000546841	1.78e-05	0.0323172	0.000663238	0.000542401	0.577165	FALSE	-0.0866	-0.442	-0.106	-1.18	-0.829	-0.829	-0.81	Pex19p	PEX19 orf19.13792 CAALFM_CR08600CA	1954645029	1151539529	1115346425	1045066037	1422471688	6.76674e+08	3627823858	3219111125	1697652883	1286643984	1050783359	1437823734	1350096235	1515348552	1341513583	1988175878	1197382469	1631049325
A0A1D8PU67	A0A1D8PU67	1.09e-05	0.000463026	0.833975	0.0350696	3.13e-05	0.985452	0.549438	FALSE	-1.16	-0.407	-0.107	-0.0372	0.00323	-0.792	-1.05	Proteasome endopeptidase complex (EC 3.4.25.1)	PUP1 orf19.7605 CAALFM_CR10300WA	3635557136	2478262344	2157022102	2747328556	2633877608	2067491505	3811190451	4114120358	1732675588	2613004588	2072539716	2783312108	3414248747	3743384034	2968880098	4212712517	2871762032	4112007825
A0A1D8PHY1	A0A1D8PHY1	0.959021	0.4578	0.0882648	0.326512	0.100602	0.0433246	0.686835	FALSE	0.0135	-0.263	-0.107	-0.474	-0.575	-0.198	-0.455	Meiotic recombination directing protein	MSC7 orf19.9421 CAALFM_C207600CA	1819443622	912034415	809794400	963819754	1632777582	881794127	2412883518	1906437498	1359902872	918769136	858034911	1321132936	1410027781	1312030144	1411626167	659282913	1149976309	1312131712
Q5A0E2	Q5A0E2	0.000495042	0.00010321	0.0109669	0.0556749	1.39e-06	0.0123831	0.53674	FALSE	0.764	0.354	-0.107	0.497	0.486	0.907	1.36	Exportin-T (Exportin(tRNA)) (Karyopherin-beta) (tRNA exportin)	LOS1 CAALFM_C704200CA CaJ7.0486 CaO19.7153	524232690	416049842	2.93259e+08	395177250	403838880	3.42959e+08	369159484	3.41326e+08	2.59963e+08	392234193	339060270	373299316	2.80156e+08	255506449	399060991	129854944	79761848	105669240
A0A1D8PTU7	A0A1D8PTU7	4.03e-09	2.25e-09	4.52e-13	0.379693	2.46e-09	4.29e-13	0.481924	TRUE	-1.95	-0.137	-0.109	3.84	3.86	2.04	2.02	Asr2p	ASR2 orf19.7284 CAALFM_CR08890CA	49995819605	30126429294	27884472734	33922028896	38185767232	26340970370	3699575719	3001027865	1742186981	33908134176	26272941469	36747200469	41394579054	36324050341	32861103714	6827181924	4437968721	5976995888
Q59SU1	Q59SU1	0.587308	0.000592662	0.00148517	0.320959	0.000644105	9.63e-05	0.649147	FALSE	0.133	0.246	-0.111	-0.942	-1.29	-1.06	-1.04	Candidapepsin-9 (EC 3.4.23.24) (ACP 9) (Aspartate protease 9) (Secreted aspartic protease 9)	SAP9 YPS1 CAALFM_C303870CA CaO19.14190 CaO19.6928	1854906504	854996424	655816646	1369388380	1900703380	687879753	3538935702	3056212255	1972619350	929449048	842922052	1038632260	1029922392	982333994	1155413972	1724920318	1144315817	1341600190
Q5APD4	Q5APD4	0.0477775	0.89828	0.0115985	0.402222	0.937296	0.0229724	0.765266	FALSE	0.799	-0.318	-0.112	-1.07	-0.941	0.048	-0.0295	Sphingolipid C9-methyltransferase (C-9-MT) (EC 2.1.1.317) (Cyclopropane fatty acyl phospholipid synthase homolog 1) (Methyltransferase for sphingolipid 1)	MTS1 CFA1 CAALFM_C109680WA CaO19.12294 CaO19.4831	7199876884	4881458811	3917046466	4681052238	5215918395	3613173591	16151188318	10182642744	8337689044	4779671789	4259514171	5302230869	5774032821	6040665924	5336897464	1523580163	6226006882	4485353565
Q8TG40	Q8TG40	1.6e-09	1.28e-05	5.28e-05	0.153066	1.33e-05	1.87e-05	0.368622	FALSE	-1.66	-0.182	-0.112	0.689	0.762	-0.79	-0.787	Adenylate kinase isoenzyme 6 homolog HBR1 (AK6) (EC 2.7.4.3) (Dual activity adenylate kinase/ATPase) (AK/ATPase) (Hemoglobin and proliferation-regulated protein 1) (Hb-regulated protein 1)	HBR1 FAP7 CAALFM_C100340WA CaO19.13495 CaO19.6074	931918204	617458694	5.58509e+08	665307278	772697542	4.4975e+08	652888774	451431456	3.14458e+08	633070444	556952872	714081242	718130896	7.23766e+08	706635264	905972101	681967173	7.76124e+08
A0A1D8PK69	A0A1D8PK69	5.08e-07	0.000106326	0.0910894	0.137848	2.39e-05	0.110479	0.420175	FALSE	-1.19	-0.215	-0.113	0.248	0.233	-0.729	-0.846	Uso6p	USO6 orf19.6967 CAALFM_C305310WA	3721742473	2634449251	2167379077	2721651659	2972957959	2269322904	3301542345	3106480937	1797200574	2601529482	1992396103	3223267409	2867028668	3737105371	2917156599	3889030844	2760004358	3348538010
Q59PZ1	Q59PZ1	1.17e-05	5.67e-05	0.235995	0.0474593	2.01e-05	0.589341	0.392177	FALSE	-0.866	-0.284	-0.115	-0.162	-0.0722	-0.744	-0.823	Proteasome core particle subunit alpha 5	PUP2 orf19.8328 CAALFM_CR06750CA	3717923886	3166752465	2603064930	3229603112	3040405551	2169176891	5097518871	3877393636	2535655937	2930267432	2248940266	3671081764	3652410888	3661493748	3129443845	4383306885	3129613761	3616420358
Q59ZE2	Q59ZE2	0.0694397	0.200865	0.167734	0.419946	0.224875	0.259681	0.639951	FALSE	0.478	-0.202	-0.116	-0.354	-0.286	0.326	0.309	2-methoxy-6-polyprenyl-1,4-benzoquinol methylase, mitochondrial (EC 2.1.1.201) (Ubiquinone biosynthesis methyltransferase COQ5)	COQ5 orf19.11061 CAALFM_C205470WA	1016598564	947885469	663778799	885908128	986669325	531784790	1525996576	1234144354	865653956	8.8071e+08	645043226	890360589	1039377383	1002777398	738964255	300346646	548575299	598889729
Q59R09	Q59R09	0.262536	0.143456	0.320424	0.5278	0.196754	0.974234	0.828337	FALSE	0.61	0.339	-0.116	0.539	-0.0172	0.811	0.709	Iron-sulfur clusters transporter ATM1, mitochondrial (EC 7.-.-.-)	ATM1 CAALFM_C604210CA CaO19.1077 CaO19.8678	182378368	190028713	9.88617e+07	165323101	1.83237e+08	1.7605e+07	267998009	1.48408e+08	1.25649e+08	144367298	65139510	287685525	73489242	349947022	190809212	88299050	5.17473e+07	50271747
Q59U59	Q59U59	4.87e-06	0.0551422	0.439602	0.000758429	0.000871947	0.0497368	0.430414	FALSE	-1.05	-0.63	-0.119	0.117	0.316	-0.308	-0.62	Proteinase A	APR1 orf19.9447 CAALFM_C207400CA	3544820914	2210152786	1982089532	2419870900	2630590856	1350838282	3083367562	2428489656	1513478378	2106614876	2163268516	2712267668	3274058796	3479354500	3047583062	2782547668	2325354880	2568916072
A0A1D8PJ01	A0A1D8PJ01	3.7e-08	0.000270681	7.66e-06	0.379877	0.000292829	6.71e-06	0.359232	FALSE	1.36	-0.114	-0.12	-0.87	-0.88	0.61	0.604	Plasma membrane ATPase (EC 7.1.2.1)	PMA1 orf19.12838 CAALFM_C300720WA	78311390343	56912174783	46660428192	63062702183	63729664832	44284872458	172000000000	117000000000	90592686422	53735703168	49679936376	62046643242	63987777203	62307634089	61658630991	22224105457	28455882655	27625184778
A0A1D8PJN6	A0A1D8PJN6	0.404103	0.848289	0.00983661	0.0359145	0.180244	0.0219504	0.763386	FALSE	0.337	-0.909	-0.12	-1.17	-1.01	0.0763	-0.552	Kre5p	KRE5 orf19.7922 CAALFM_C302960CA	6.39867e+08	347878094	3.10653e+08	298304873	450582347	3.08782e+08	1168795494	1045565358	6.49123e+08	4.23135e+08	3.28109e+08	3.97092e+08	380196730	1678519030	4.68413e+08	3.92065e+08	3.40736e+08	4.82207e+08
P0CB63	P0CB63	0.000200336	9.11e-05	0.645027	0.969943	0.000371821	0.438916	0.648308	FALSE	1.29	0.0099	-0.12	0.121	-0.206	1.4	1.2	Golgi to ER traffic protein 2	GET2 CAALFM_C109750WA CaO19.12302 CaO19.4839	176644912	164160304	131178107	210045711	172107110	1.7605e+07	202745052	239135040	169317338	131026264	122319616	189271752	205590760	166301827	196128160	76782204	30762410	39047284
Q5A337	Q5A337	0.548036	0.000601544	0.0128031	0.0477503	0.00171397	0.000121546	0.448905	FALSE	0.0956	0.337	-0.121	-0.443	-0.818	-0.685	-0.601	SKI complex RNA helicase subunit	SKI2 orf19.13783 CAALFM_CR08570WA	979337532	773010362	7.14918e+08	1240938803	1090652890	729528472	2119943228	1567475688	1255427035	6.80063e+08	6.53264e+08	973052583	827574412	819611200	786067291	1011997744	623669082	886169005
Q5ANA9	Q5ANA9	0.00288986	0.00177134	0.546739	0.401292	0.00107243	0.657283	0.354486	FALSE	0.463	-0.111	-0.123	-0.0792	-0.0582	0.494	0.527	Putative GTPase	RHB1 orf19.13415 CAALFM_C305180WA	1589961721	1167336599	853870176	1279700716	1149326662	863544548	1771606995	1412444156	1005924475	1330826388	810540561	1178013374	1152707717	1219150315	1239486236	665811516	468743648	5.04215e+08
Q59TS3	Q59TS3	9.83e-08	0.990561	3.78e-07	0.318662	0.216345	3.83e-07	0.815676	TRUE	5.21	0.539	-0.124	-4.66	-4.66	0.00628	0.675	Bta1p	BTA1 orf19.8764 CAALFM_C111490CA	58575851	NA	47484836	32227272	103321864	52028748	2264079488	1406950431	1484688179	40461702	45964509	9.04651e+07	27362214	44109344	50952703	38781446	9238938	NA
Q5AF38	Q5AF38	0.00414639	5.39e-08	1.64e-07	0.0246153	1.23e-08	2.33e-07	0.361432	TRUE	-0.453	-0.334	-0.125	-1.27	-1.23	-1.39	-1.56	Alpha-mannosidase	AMS1 orf19.10284 CAALFM_C402360WA	12968887275	8916569208	7585010704	9308159369	10795642482	6780318376	34946123707	27008090543	17008078911	8708800131	7413268788	10941028269	11725098705	12352818574	10248748000	22914483495	15742407736	18685570993
A0A1D8PLI2	A0A1D8PLI2	5.04e-05	3.64e-05	0.0353351	0.0503766	2.12e-05	0.168176	0.35991	FALSE	-0.773	-0.287	-0.127	-0.313	-0.195	-0.798	-0.841	Isopentenyl-diphosphate delta-isomerase (EC 5.3.3.2) (Isopentenyl pyrophosphate isomerase) (IPP isomerase)	IDI1 orf19.2775 CAALFM_C402280WA	5065539683	3390403909	3011102068	3490051337	3676289381	2642519283	6628073664	5410977509	3044556620	3782305747	2841736004	3891298097	3600031211	4584757052	4065106795	5320523137	3565852241	4695772766
A0A1D8PPI1	A0A1D8PPI1	0.000187768	0.00155209	0.337704	0.911057	0.0114766	0.304943	0.310439	FALSE	-0.607	-0.0137	-0.127	0.12	0.129	-0.473	-0.351	ATPase expression protein 1	AEP1 orf19.7749 CAALFM_C601000CA	8.00717e+08	646596352	5.57188e+08	663080179	711675567	502688294	870800164	7.71733e+08	4.62428e+08	657134082	482405664	735983726	6.67838e+08	589848682	674536524	673953024	492725728	540509760
Q5AJZ5	Q5AJZ5	0.000262716	0.000333647	0.441262	0.373182	9.08e-05	0.130115	0.321379	FALSE	-0.604	-0.115	-0.128	-0.0988	-0.2	-0.588	-0.676	Proteasome subunit beta	PRE1 orf19.11508 CAALFM_C505310WA	1940688069	1673493173	1176149855	1815974272	1782165879	1221039144	2619982872	2244582920	1386975595	1528738568	1115590447	1815629148	1724308718	1906401667	1661077218	1936003186	1384213524	1748014547
A0A1D8PLN4	A0A1D8PLN4	0.234461	0.890241	0.745689	0.173896	0.198437	0.0718719	0.529241	FALSE	-0.25	-0.288	-0.13	-0.0665	0.392	-0.0283	0.272	Mediator of RNA polymerase II transcription subunit 20 (Mediator complex subunit 20)	MED20 orf19.2711.1 CAALFM_C402840CA	464639036	243563032	204135443	2.64862e+08	198321098	142036882	286284666	282807846	177857052	282206824	187818694	354487356	301357532	217801766	225285294	168658419	135837303	172860466
Q5AGV4	Q5AGV4	0.00324853	0.000541623	0.361119	0.978981	0.00023913	0.639601	0.398037	FALSE	0.537	0.00406	-0.132	0.143	0.0725	0.676	0.742	Eukaryotic translation initiation factor 3 subunit B (eIF3b) (Eukaryotic translation initiation factor 3 90 kDa subunit homolog) (eIF3 p90) (Translation initiation factor eIF3 p90 subunit homolog)	PRT1 CAALFM_C701450CA CaO19.13937 CaO19.6584	5801507555	4507537972	3783755953	5135509293	4846455286	3854800206	6351480586	4766263097	3956085923	4145828915	3834242644	5087408794	4780119055	4489170656	4826222562	1461350216	2164550448	2026534696
P78594	P78594	0.0349355	1.26e-05	0.00672044	0.305414	7.08e-06	0.00272913	0.349865	FALSE	0.32	-0.146	-0.132	0.435	0.497	0.9	0.949	Cytosine deaminase (EC 3.5.4.1) (Cytosine aminohydrolase)	FCA1 CAALFM_C600620WA	936844372	671847496	658799332	781618148	620229232	629400238	794070112	626515648	417264770	743964464	572695016	795797688	743074874	740256084	817268560	247771092	287700286	245080104
Q5ADT9	Q5ADT9	2.87e-05	5.74e-08	5.26e-05	0.188035	3.1e-08	2.67e-05	0.232347	FALSE	-0.649	-0.148	-0.133	-0.611	-0.653	-1.11	-1.17	37S ribosomal protein S10, mitochondrial (Mitochondrial ribosomal small subunit protein 10)	RSM10 CAALFM_C307390CA CaO19.14044 CaO19.6752	972556954	699790080	578334065	737222142	761066357	640764532	1707110600	1367394916	923128156	703472750	548291133	835850780	804085006	871239666	7.59344e+08	1079655028	1068734351	1177541833
A0A1D8PRE2	A0A1D8PRE2	0.461579	0.872453	0.365343	0.737362	0.4584	0.183874	0.905082	FALSE	-0.829	0.375	-0.133	1.02	1.53	-0.179	0.835	Nicotinamidase	PNC1 orf19.13976 CAALFM_C703520WA	522745958	86241439	263329279	484759171	3.28435e+08	21770017	26612350	NA	245339585	296090938	98104156	334659806	66498835	260609824	99882676	144108497	47190432	93288381
A0A1D8PRR9	A0A1D8PRR9	0.00872936	0.0046576	0.609819	0.840192	0.00140089	0.897387	0.308804	FALSE	0.383	0.0258	-0.133	0.0655	-0.0165	0.422	0.499	Exportin	CRM1 orf19.7483 CAALFM_CR00520CA	5071416552	3693737210	2719598085	4331795500	3918861466	2980285451	5766355284	4050817685	3176503950	3595689644	3024254965	3833132337	3737013049	3455056680	4042828365	2141215696	1368946106	1868557820
A0A1D8PTG5	A0A1D8PTG5	0.43263	0.826368	0.501987	0.223579	0.209283	0.0787125	0.82357	FALSE	-0.475	-0.749	-0.134	-0.405	1.11	-0.131	0.774	U6 snRNA-associated Sm-like protein LSm3	SMX4 LSM3 orf19.6135.1 CAALFM_CR07330WA	248599512	129793028	255230549	31191548	80140596	1.1694e+08	272516308	79760392	52477184	165651236	201488618	202261876	102516820	211675652	69549016	5.74155e+07	96034067	90836760
Q59KG2	Q59KG2	3.2e-09	0.00111806	1.09e-05	0.0348297	0.000286997	4.74e-06	0.288254	FALSE	-1.63	-0.291	-0.138	0.832	0.897	-0.51	-0.598	Respiratory growth induced protein 1	RGI1 CAALFM_C208290CA CaO19.1354 CaO19.2659 CaO19.8934	32066428476	24403986582	20406808032	26279248253	28166848968	15773737710	21610360875	14117393622	11410845910	23962962963	20483283673	26900234398	27075421110	29992792011	28695111812	25239748878	23181885431	29026304620
A0A1D8PIX3	A0A1D8PIX3	0.0154547	0.0162561	0.549561	0.533127	0.00906802	0.345622	0.491991	FALSE	-0.553	-0.128	-0.141	-0.123	-0.196	-0.548	-0.607	Utp8p	UTP8 orf19.12891 CAALFM_C300330WA	848606176	5.77488e+08	4.31555e+08	6.36073e+08	6.32601e+08	511975538	1048154392	827161103	515706074	520975383	3.90386e+08	866632949	515951737	769848182	736967254	787756586	472739568	6.20057e+08
Q5ALM0	Q5ALM0	1.28e-06	7.24e-08	0.00099277	0.0684163	4.41e-08	0.00166563	0.216483	FALSE	-0.877	-0.215	-0.141	-0.451	-0.422	-1.11	-1.16	Aspartate-semialdehyde dehydrogenase (EC 1.2.1.11)	HOM2 orf19.9132 CAALFM_C202370CA	3521504458	2371866464	2092248187	2785717713	2648158004	1868391298	5192595026	4209937826	2706557398	2420821499	2114681692	2840438620	2883433480	2944827820	2761192011	4588067864	3299425401	3961188675
Q5ACM4	Q5ACM4	9.54e-06	0.095158	3.71e-08	0.0398916	0.000252889	2.66e-08	0.610849	TRUE	-1.85	0.621	-0.143	2.96	3.04	0.49	1.33	Pre-rRNA-processing protein PNO1	PNO1 CAALFM_CR10410CA CaO19.7618	155001844	274323527	1.96392e+08	198364382	177410248	1.7605e+07	NA	23481852	24019090	219245716	166523302	191076421	117450523	105393292	143385183	71078128	40729920	55835108
Q59X24	Q59X24	0.167524	0.0496851	0.486497	0.982903	0.060765	0.244837	0.538746	FALSE	-0.332	-0.00497	-0.144	-0.163	-0.277	-0.49	-0.465	Exopolyphosphatase	PPX1 orf19.11588 CAALFM_C206110WA	941229989	649002532	4.39776e+08	9.2093e+08	6.94006e+08	4.45927e+08	1132544364	838558108	707764954	653591728	5.16938e+08	665625843	7.25538e+08	663416002	651283192	449538899	861782975	5.6584e+08
Q5ACM9	Q5ACM9	0.00132921	8.14e-06	3.89e-05	0.00856501	1.79e-06	0.000241192	0.309771	FALSE	-0.546	-0.418	-0.144	-0.807	-0.668	-0.936	-1.07	Eukaryotic translation initiation factor 3 subunit J (eIF3j) (Eukaryotic translation initiation factor 3 30 kDa subunit) (eIF-3 30 kDa)	HCR1 CAALFM_CR10370WA CaO19.7613	1808023496	1208574611	1331367574	1377292874	1483193829	893616141	3544281952	2847137526	1628190233	1356869332	1178907737	1523652492	1720699010	1670067992	1647996764	2220388166	1835526420	2053664381
Q5A7S4	Q5A7S4	0.0979399	0.0608946	0.0915101	0.144188	0.0168066	0.152547	0.576501	FALSE	-0.452	-0.394	-0.146	-0.462	-0.385	-0.519	-0.692	Ngt1p	NGT1 orf19.12847 CAALFM_C300650WA	3365110680	3502639766	3065490742	3488575464	2183665554	3389580431	7415022000	4843178516	3156316256	2924867016	2602043062	3991438044	3904435378	4186851504	3902645044	4903042624	2576883352	3755036775
A0A1D8PNS3	A0A1D8PNS3	6.47e-08	2.63e-09	0.00274014	0.513363	7.77e-10	0.0021166	0.625127	TRUE	3.1	0.201	-0.15	1.09	1.13	3.99	4.38	Mtr10p	MTR10 orf19.8717 CAALFM_C503760CA	708654672	551866065	440681737	527353027	630449576	1.7605e+07	458116231	232952075	2.17322e+08	550381382	462516959	574205817	418567098	415744517	547568288	NA	1.9871e+07	9604897
Q5A8X9	Q5A8X9	3.74e-08	0.0084172	1.67e-09	0.925474	0.00226615	2.16e-09	0.320391	TRUE	-1.57	-0.0139	-0.15	2	1.96	0.446	0.543	IMP-specific 5'-nucleotidase 1 (EC 3.1.3.99)	ISN1 CAALFM_C101650WA CaO19.10863 CaO19.3355	3435630710	2389980235	2265873087	2766386774	2687131155	2276366600	1025222863	706008144	6.08386e+08	2520543869	2342172709	2673271645	2680746991	2607915306	2711975121	1020523994	1272824808	1457406062
Q5AJY2	Q5AJY2	4.79e-06	0.000246188	0.0591191	0.805678	0.0011757	0.0432807	0.382689	FALSE	-1.2	-0.0417	-0.15	0.342	0.37	-0.812	-0.676	Dihydroxy-acid dehydratase (EC 4.2.1.9)	ILV3 orf19.11523 CAALFM_C505410CA	3286265565	2695265228	2236017115	2552539220	2782637125	2203011739	4100039486	2120574861	1485253155	2848338685	2218826616	2658584734	2284064987	2931185187	2774945106	3538274946	2478218340	2897725340
Q59NN4	Q59NN4	0.000245598	0.0147258	0.180953	0.500786	0.00710493	0.0661189	0.796206	FALSE	2.78	0.393	-0.15	-0.801	-1.13	1.58	1.79	Long-chain fatty acid transporter	FAT1 orf19.11137 CAALFM_C600740WA	471709164	285622185	2.03262e+08	3.72091e+08	3.30849e+08	372271720	1255414200	624204727	5.19757e+08	208901808	2.41397e+08	460409082	828526697	1.19844e+08	221872751	5.74864e+07	3.37805e+07	1.06665e+08
Q5A9A6	Q5A9A6	4.1e-07	0.000423062	0.0996322	0.0241216	0.000190863	0.0123235	0.336576	FALSE	-1.34	-0.38	-0.15	0.265	0.432	-0.691	-0.755	SCF ubiquitin ligase complex subunit	CDC4 orf19.10091 CAALFM_CR01680CA	881070458	563814496	654245069	619637989	711552490	436293024	791204133	660646108	356245074	705727536	550677920	708990209	741497323	8.159e+08	763566354	866104320	6.7433e+08	840197203
Q5AL49	Q5AL49	0.15169	0.00650034	0.00497493	0.120995	0.000551728	0.00240211	0.459036	FALSE	-0.303	-0.33	-0.152	-0.665	-0.738	-0.638	-0.889	Rab guanine nucleotide exchange factor SEC2 (GDP-GTP exchange factor SEC2)	SEC2 CAALFM_C112970CA CaO19.12394 CaO19.4928	2399568949	2167815683	1719348788	2496721115	1723788267	2026692299	5645876872	4131101279	2504441981	2079630125	1536288835	2384542637	2510765532	2802028038	2678395564	3657135887	1902246635	2577268224
Q5AK79	Q5AK79	1.68e-06	6.31e-06	0.390402	0.100895	4.65e-06	0.557708	0.222896	FALSE	-0.954	-0.213	-0.154	-0.107	-0.0727	-0.848	-0.872	CTP synthase (EC 6.3.4.2) (UTP--ammonia ligase)	URA7 orf19.11423 CAALFM_C504570CA	2983276690	2371599082	1865951923	2357064309	2431532768	1794953246	3811935178	2817107327	2012487908	2164743384	1895992432	2753663487	2994344149	2520359102	2308903025	2919027999	2754656633	3194374019
Q59SI6	Q59SI6	0.483536	0.00667299	0.000469714	0.53569	0.0016099	0.00108822	0.611531	FALSE	-0.216	0.19	-0.156	1.36	1.23	0.953	1.17	Choline-phosphate cytidylyltransferase (EC 2.7.7.15)	PCT1 orf19.11663 CAALFM_C400570CA	7976526917	8012579875	6336646060	9045943792	5718324273	8601245935	5743374934	3461782386	2228239892	7604808560	6824399721	6697361963	5271833764	6333167898	9768391589	3200021257	1446412359	2451115254
Q5ACI8	Q5ACI8	3.33e-07	0.00579822	0.00924943	0.0150944	0.00604953	0.000515986	0.207737	FALSE	-1.07	-0.328	-0.156	0.357	0.531	-0.385	-0.382	Peptidyl-prolyl cis-trans isomerase D (PPIase D) (EC 5.2.1.8) (Rotamase D)	CPR6 CAALFM_CR10670WA CaO19.7654	1893690696	1222561436	1092771145	1115076376	1349478128	980527438	1462181260	989893582	815361226	1330931376	1122128863	1455976840	1468913235	1487274276	1453327990	1348604743	1012115596	1308016871
Q5A034	Q5A034	0.0111876	0.0202486	0.673315	0.899864	0.0279798	0.496564	0.822615	FALSE	2.01	-0.0883	-0.157	-0.297	-0.481	1.81	1.69	DNA replication licensing factor MCM2	MCM2 orf19.11832 CAALFM_CR03830CA	656515468	391349572	410467521	627089118	779395984	2.65134e+08	2998098749	714429362	1.88525e+08	314345126	3.70962e+08	779261823	555585978	510232188	597986882	287480183	52198518	66707014
A0A1D8PMP1	A0A1D8PMP1	0.000825751	0.000112798	0.315604	0.983741	8.61e-05	0.451299	0.668912	FALSE	1.54	-0.00751	-0.158	0.377	0.28	1.92	1.97	Glycerol-3-phosphate dehydrogenase (EC 1.1.5.3)	GUT2 orf19.10645 CAALFM_C406760WA	2824070961	2276628189	1417722402	2336862404	2231519219	1787893634	2478718745	1888366300	1529830232	2050129001	1760151858	2178976475	2055793546	2053201137	2442392185	1.56984e+08	5.22396e+08	586299783
Q5ABG1	Q5ABG1	8.65e-07	2.66e-05	0.695115	0.0204549	2.02e-05	0.543614	0.175066	FALSE	-0.927	-0.291	-0.159	-0.0445	0.0692	-0.681	-0.699	Histone-lysine N-methyltransferase, H3 lysine-4 specific (EC 2.1.1.354) (COMPASS component SET1) (SET domain-containing protein 1)	SET1 CAALFM_C100960CA CaO19.13430 CaO19.6009	1729616908	1346173300	1027371843	1334632932	1273830522	9.30163e+08	1730447104	1595167755	1056157408	1332360363	1133975130	1367945161	1319650304	1563757696	1526509824	1730140241	1203108736	1575902789
A0A1D8PU45	A0A1D8PU45	4.08e-10	0.0852017	4.19e-08	0.0149708	0.0314846	9.28e-09	0.392463	TRUE	-2.78	-0.503	-0.16	1.94	2.19	-0.336	-0.434	Zcf39p	ZCF39 orf19.7583 CAALFM_CR10070CA	12328110334	9843770930	7094480060	11573596010	7187954689	5199899451	3403067804	2132169928	1765208873	10292089898	7760836661	9338505890	10928311258	9713472504	12636324484	10372735392	7583911170	8663756973
Q5AK42	Q5AK42	0.324026	0.00852429	0.205308	0.4902	0.00520201	0.125104	0.523461	FALSE	0.25	-0.173	-0.16	0.325	0.399	0.749	0.81	rRNA-processing protein EFG1	CAALFM_C504910WA CaO19.11461 CaO19.3978	420909221	204101649	1.76483e+08	2.33729e+08	354850204	1.31189e+08	294344939	253887972	124468430	2.77564e+08	200097229	2.3651e+08	255288378	229641378	289765158	99174901	80975930	112612583
Q5AHK0	Q5AHK0	0.838175	0.132074	0.141375	0.807242	0.506678	0.0987945	0.394204	FALSE	0.0381	0.0456	-0.161	-0.286	-0.324	-0.293	-0.125	Hym1p	HYM1 orf19.8415 CAALFM_C204240CA	251120471	156884292	1.02123e+08	161927611	176078966	1.27989e+08	230929845	286618381	1.67899e+08	167722134	145052686	143588731	146101840	177298383	1.3949e+08	136204242	115501725	106734637
Q59PZ5	Q59PZ5	0.00417041	0.000997505	0.373829	0.850467	0.000761231	0.50205	0.861939	FALSE	3.11	0.175	-0.161	0.836	0.627	3.77	3.9	Histone acetyltransferase GCN5 (EC 2.3.1.48)	GCN5 orf19.8324 CAALFM_CR06710CA	75737096	93021294	6.637e+07	86657699	90928907	76719012	53692627	6.48833e+07	5.1306e+07	84282871	5.11939e+07	94082643	8.78928e+07	6.27862e+07	82930174	7.45327e+06	363863	NA
Q59MF9	Q59MF9	0.0230105	0.00168694	0.431999	0.614717	0.00469506	0.951255	0.469128	FALSE	0.557	-0.112	-0.162	0.177	0.0136	0.846	0.733	Conserved oligomeric Golgi complex subunit 6 (COG complex subunit 6) (Component of oligomeric Golgi complex 6)	COG6 CAALFM_C205850CA CaO19.12676 CaO19.5209	541539170	373985628	307425818	416359093	481258011	365149972	614730150	434895228	318635965	275768492	3.89123e+08	505043886	424489496	471129466	503077737	225632384	109171470	177547148
Q5A1D7	Q5A1D7	0.562583	0.00235153	0.0546119	0.32601	0.036119	0.0500714	0.681389	FALSE	-0.231	0.396	-0.163	-0.816	-0.835	-1.44	-0.902	Xut1p	XUT1 orf19.10400 CAALFM_C406530CA	76889592	50047688	43915852	47795676	66013160	46581784	150329360	122431968	73283320	51785336	57759852	49256244	NA	17312500	72678104	88565200	52517124	76646216
O93852	O93852	0.00716528	0.000793244	0.0461019	0.302084	0.00341385	0.132847	0.241722	FALSE	-0.419	-0.143	-0.163	-0.292	-0.213	-0.568	-0.469	D-arabinono-1,4-lactone oxidase (ALO) (EC 1.1.3.37) (EC 1.1.3.8) (EC 1.3.3.12) (FAD-linked oxidoreductase ALO1) (L-galactono-gamma-lactone oxidase)	ALO1 ALO CAALFM_CR09790WA CaO19.7551	2953730608	2239142699	1983702229	2372865049	2536364171	1548715742	3871292926	3218978757	2306221240	2332567403	2034395152	2409511148	2472080678	2384956277	2316214696	1944337088	2536820262	2280099236
A0A1D8PS79	A0A1D8PS79	0.000225863	1.26e-05	0.305827	0.56598	0.000165243	0.201454	0.261022	FALSE	-0.688	0.0821	-0.164	-0.148	-0.187	-0.919	-0.712	Isocitrate dehydrogenase [NADP] (EC 1.1.1.42)	IDP2 orf19.11218 CAALFM_CR02360WA	20854125838	18884520701	15945314800	20733777022	19457517340	14128165061	32653707396	23501012248	16997590186	16943182205	17993485023	17974327542	18175286094	15286313610	18827773467	23970917523	19675996669	18915920393
Q5A7Q9	Q5A7Q9	0.0251772	0.00388662	0.237402	0.0466674	0.163516	0.747312	0.193886	FALSE	-0.302	0.263	-0.165	0.149	-0.0396	-0.417	-0.177	rRNA-processing protein	SOF1 orf19.12862 CAALFM_C300560CA	542591852	436794208	342901254	503122976	480049560	417026676	601275772	494134452	4.18029e+08	415801471	355305299	481097872	444427054	400482250	356302268	362026502	300910496	349786173
Q59NX9	Q59NX9	0.000706247	0.0299067	0.868983	0.104009	0.00815533	0.481441	0.611374	FALSE	-1.37	-0.551	-0.165	0.0532	0.229	-0.765	-0.976	Diphthine methyl ester synthase 1 (EC 2.1.1.314) (Diphthamide biosynthesis methyltransferase 1)	DPH5 CAALFM_C503640WA CaO19.6676	841370097	1089957270	3.19115e+08	543923200	744021878	420118715	948612804	817524932	329891437	655279940	566051380	689843487	748867495	916494954	847366528	1293075187	6.38118e+08	8.74209e+08
P83784	P83784	1.27e-08	2.11e-06	0.0717194	0.0555221	5.56e-07	0.145029	0.141584	FALSE	-1.25	-0.222	-0.166	0.207	0.164	-0.822	-0.921	Heat shock protein SSC1, mitochondrial (Cytoplasmic antigenic protein 6) (mtHSP70)	SSC1 CAALFM_C207380WA CaO19.1896 CaO19.9452	69147700216	48519452631	40637903954	55517485983	53683183407	41896593741	67340567527	55933762964	36206656810	49879979617	43358089033	55258615826	59762487814	62085209521	58153140136	80115171430	55154145251	68102251386
Q9UW25	Q9UW25	0.00542688	0.837221	0.0554495	0.181405	0.635785	0.0578218	0.473925	FALSE	-0.744	-0.318	-0.167	0.473	0.468	0.0474	-0.11	Oxysterol-binding protein-like protein OBPa	OBPA CAALFM_C501770CA CaO19.3198	6199536775	4596720829	3494176654	4920436441	4961091579	3452411663	4781624289	3317922562	3340110945	4504965560	3781489981	5131846166	5643179250	5855423888	5381698496	2194388412	4129685343	4490853404
A0A1D8PI07	A0A1D8PI07	0.223356	0.00260105	0.00389654	0.302637	0.000582674	0.0293339	0.481685	FALSE	0.297	0.25	-0.169	0.806	0.567	0.854	1.03	Serine/threonine protein kinase	RCK2 orf19.9808 CAALFM_C207130CA	1573506260	1358934392	929380863	1589752058	1441536978	1194769588	999245778	1151181853	7.48556e+08	1545120291	1062198644	1067888744	1173914209	1303637279	1158675637	335530466	6.11296e+08	3.70002e+08
Q59PA6	Q59PA6	0.0213985	0.853089	0.386491	0.153719	0.245224	0.598421	0.415523	FALSE	-0.526	-0.306	-0.17	0.181	0.109	-0.0383	-0.246	Vac7p	VAC7 orf19.8985 CAALFM_C404370CA	115182976	1.09088e+08	8.45412e+07	139091864	97333678	7.6324e+07	1.48507e+08	1.34365e+08	59676322	106422848	7.37327e+07	119804254	104675856	163972897	123893011	82369152	7.94295e+07	88884824
Q59N80	Q59N80	2.91e-06	2e-05	0.870504	0.189488	2.08e-05	0.847581	0.174438	FALSE	-0.895	-0.164	-0.17	-0.0198	-0.0233	-0.75	-0.748	Inosine triphosphate pyrophosphatase (ITPase) (Inosine triphosphatase) (EC 3.6.1.9) (Non-canonical purine NTP pyrophosphatase) (Non-standard purine NTP pyrophosphatase) (Nucleoside-triphosphate diphosphatase) (Nucleoside-triphosphate pyrophosphatase) (NTPase)	HAM1 CAALFM_C503860WA CaO19.1108 CaO19.8705	1110549756	865318746	634302622	836644194	904578956	679406854	1222423196	1018043956	723578274	825090556	7.84091e+08	833978713	977407329	884846280	910765712	1195879069	820945815	964179134
A0A1D8PU95	A0A1D8PU95	0.00453787	0.000609276	0.102367	0.481064	0.000178958	0.273494	0.600687	FALSE	1.09	0.233	-0.172	0.562	0.366	1.41	1.62	Glutamate 5-kinase	PRO1 orf19.7638 CAALFM_CR10580WA	5.63914e+08	435377304	3.57475e+08	522796473	496366987	1.7605e+07	509840035	392017388	288516584	429189748	329843365	5.50658e+08	370941770	398552412	500947719	153042350	1.39932e+08	46109414
P0CB54	P0CB54	5.71e-06	1.36e-06	0.644904	0.176533	3.05e-06	0.735881	0.464429	FALSE	1.62	-0.325	-0.172	-0.108	-0.0787	1.83	1.71	ATPase GET3 (EC 3.6.-.-) (Arsenical pump-driving ATPase) (Arsenite-stimulated ATPase) (Golgi to ER traffic protein 3) (Guided entry of tail-anchored proteins 3)	GET3 CAALFM_C102760WA CaO19.10482 CaO19.2965	1612880266	1260631783	8.09113e+08	1255403980	1252479175	824804632	1930807875	1435954492	983497205	1178539284	915316966	1354206888	1460462187	1383458176	1374872236	221383120	3.91236e+08	178365633
[truncated: 625 more rows]

## Sheet: Proteins enriched in YP-K
Proteins enriched in YP-K medium
	Log2Ratio
Gene ID	(wor1Δ/Δa wh YP-K vs wor1Δ/Δa wh YPD-K)		Protein name	Description
Carbohydrate metabolism
Op specific
[truncated: 67 more rows]

## Sheet: Proteins enriched in YPD-K
Proteins enriched in YPD-K medium
[truncated: 71 more rows]
