# Supplementary material for: Glucose depletion enables Candida albicans mating independently of the epigenetic white-opaque switch
Source: Nat Commun. 2023 Apr 12;14:2067. doi: 10.1038/s41467-023-37755-8 (PMC10097730; doi:10.1038/s41467-023-37755-8)
Supplement: Supplementary file 5 — Source Data [file 41467_2023_37755_MOESM5_ESM.xlsx]

## Sheet: Overview
Figure	Data
1b	Relative expression levels of mating-associated genes in white cells of the WT strain
1c	Relative expression levels of mating-associated genes in white cells of the wor1/wor1 mutant
2a	Mating frequencies of the wor1/wor1a x wor1/wor1α cross on different media
2b	Mating frequencies of the WT and different deletion mutants on YP-K and YPD-K media
2c	Mating frequencies of the WT and ectopic expression strains on YP-K and YPD-K media
3a	Relative expression levels of MFA1 in the WT and wor1/wor1 cells when treated with or without α-pheromone in YP-K and YPD-K media.
3b	Development of mating projections in the WT and wor1/wor1 cells when treated with or without α–pheromone in YP-K and YPD-K media.
4a	Relative expression levels of CPH1 and TEC1 in the wor1/wor1 mutant in YP-K and YPD-K media.
4b	Relative expression levels of CPH1 and TEC1 in the wor1/wor1, wor1/wor1 dig1/dig1 double mutants, wor1/wor1a pACT1, and wor1/wor1a pACT1-CPH1 strains in YP-K.
4c	Protein expression level of Dig1 in the wor1/wor1 mutant in YP-K and YPD-K media.
4d	Protein expression level of Cph1 in the control and DIG1 overexpression strain.
S1a	Relative expression levels of mating associated genes (a), white-specific genes (b), and opaque-specific genes (c) in the WTa white and opaque cells treated with or without α–pheromone.
S1b
S1c
S3a	Protein expression levels of the Cph1, Tec1, Cek1 and Cek2 in the wor1/wor1 mutants in YP-K and YPD-K media.
S3b	Protein expression levels of the Cph1, Tec1, Cek1 and Cek2 in the WT strains in YP-K and YPD-K media.
Table
1	Mating frequencies of the WT and mutated strains of C. albicans on YP-K and YPD-K media.
S1	Mating frequencies of the wor1/wor1a x wor1/wor1α cross on different culture media
S2	Mating frequencies of the WT and mutated strains of C. albicans on YP-K and YPD-K media.

## Sheet: Fig.1b
Fig.1b
	YPD-K					YP-K
MFA1	1.16848	0.91816	0.84996	1.0634		2.30265	3.14913	3.92422	4.2291
MFα	1.10926	0.86748	0.89882	1.12444		1.51803	1.84222	2.38962	2.90437
FIG1	1.16123	0.95381	0.88496			2.47195	2.68943	3.54967
FUS1	0.92255	0.90306	1.17439			1.99751	2.7815	4.07716
STE2	0.91038	1.10022	0.98941			1.18638	1.30228	1.46436
STE3	0.97078	0.9087	1.12052			1.45718	1.94091	2.16703
STE4	0.9774	0.9474	1.0752			2.56227	2.30934	2.75097
CEK1	1.3257	0.94322	0.73108			1.49317	1.55318	1.52247
CEK2	0.90483	1.06631	1.02886			1.41347	1.58588	1.91124
GIT3	1.00452	0.922	1.02274	1.05073		0.71092	0.67876	0.80341	0.95233

## Sheet: Fig.1c
Fig.1c
	YPD-K				YP-K
MFA1	1.21539	0.63378	1.15083		1.67881	1.84861	1.65848
MFα	1.27525	0.58516	1.13959		1.92328	2.03484	1.92139
FIG1	1.26354	0.61318	1.12328		2.33363	2.88692	2.39971
FUS1	1.17734	0.65567	1.16699		2.01818	2.4785	2.07739
STE2	1.06342	0.87049	1.0661		1.57371	1.54652	1.59061
STE3	1.13073	0.62106	1.24821		2.25691	2.10809	2.09222
STE4	1.10978	0.68842	1.2018		2.11332	1.92438	1.80794
CEK1	1.15782	0.78389	1.05829		1.4847	1.43453	1.22873
CEK2	1.07298	0.84486	1.08216		1.47179	1.46022	1.2292
GIT3	1.1062	0.91806	1.11334	0.8624	1.34639	1.06708	0.83386	1.3329

## Sheet: Fig.2a
Fig.2a
(1)	YPD-K (YP-K + 2% Glucose)	2.42954e-09
		3.57654e-09
		3.40136e-09
(2)	YP-K	4.53216e-07
		1.93182e-06
		1.94575e-06
(3)	Y-K	8.21429e-06
		8.21429e-06
		4.08537e-06
(4)	P-K	1.89286e-06
		3.65672e-06
		2.13235e-06
(5)	Agar-K	0.000842708
		0.000649861
		0.000911818
(6)	YP-K+0.1% Glucose	1.10759e-06
		1.57895e-06
		1.15625e-06
(7)	YP-K+0.5% Glucose	4.16667e-07
		9.25926e-08
		5e-08
(8)	YP-K+1% Glucose	1.38889e-08
		3.78788e-08
		5.55556e-08
(9)	YP-K+0.5% Glucose + 1 mM 2-DG	1.98e-05
		2.41905e-05
		6.35556e-06
(10)	YP-K+2% Mannitol	1.02881e-08
		1.4881e-08
		1.73611e-08
(11)	YP-K+2% Galactose	3.48837e-07
		7.22222e-07
		2.47449e-06
(12)	YP-K+2% Glycerol	1.22396e-06
		1e-07
		5.12048e-07
(13)	YP-K+2% Sodium acetate	2.68817e-08
		2.38095e-08
		3.62319e-08
(14)	YP-K+2% Oleinic acid	1.0396e-06
		1.35593e-06
		5.55556e-07
(15)	YP-K+0.074M saccinic acid	3.62319e-08
		4.16667e-08
		5.95238e-08

## Sheet: Fig.2b
Fig.2b
		On YP-K	On YPD-K
(1)	WTa, wh x WTα, wh	1.44947e-06	6.56168e-09
		2.38739e-06	6.41026e-09
		3.58757e-06	6.31313e-09
(2)	WTa, wh x WTα, op	0.00197095	6.44737e-06
		0.00137	2.82609e-06
		0.000708841	4.83607e-06
		0.00112987
		0.00172727
(3)	WTa, op x WTα, op	0.416058	0.054771
		0.336264	0.0909836
		0.25	0.0553922
(4)	WTa, op x wor1Δ/Δα, wh	0.000499635	3.84615e-07
		0.000249008	2.1028e-07
		0.000247368	1.11732e-07
(5)	wor1Δ/Δa, wh x wor1Δ/Δα, wh	4.53216e-07	2.42954e-09
		1.93182e-06	3.57654e-09
		1.94575e-06	3.40136e-09
(6)	cek1Δ/Δa, wh x cek1Δ/Δα, wh	6.03865e-09	7.30994e-09
		4.68165e-09	7.30994e-09
		4.7081e-09	6.21891e-09
(7)	cek2Δ/Δa, wh x cek2Δ/Δα, wh	7.06215e-09	5.34188e-09
		5.9952e-09	6.66667e-09
		6.45995e-09	8.33333e-09
(8)	WTa, wh x cek1Δ/Δ cek2Δ/Δα, wh	3.96825e-08	1.26263e-08
		2.52525e-08	1.60256e-08
		2.77778e-08	1.20773e-08
(9)	tec1Δ/Δ wor1Δ/Δa, wh x tec1Δ/Δ wor1Δ/Δα, wh	2.80255e-05	7.20339e-07
		4.28846e-05	1.48743e-06
		3.11508e-05	9.16667e-07
(10)	wor1Δ/Δa dig1Δ/Δ, wh x wor1Δ/Δα dig1Δ/Δ,wh	0.0034	1.53846e-06
		0.00536364	1.69492e-06
		0.00541026	4.09836e-07

## Sheet: Fig.2c
Fig.2c
		On YP-K	On YPD-K
(11)	wor1Δ/Δa pACT1, wh x wor1Δ/Δα pACT1, wh	1.66667e-07	9.3633e-09
		1.04167e-07	1.89394e-08
		2.17391e-07	7.57576e-08
(12)	wor1Δ/Δa pACT1-CEK1, wh x wor1Δ/Δα pACT1-CEK1, wh	1.2987e-07	8.96057e-09
		1.76056e-07	6.72043e-09
		1.95313e-07	1.38889e-08
(13)	wor1Δ/Δa pACT1-CEK2, wh x wor1Δ/Δα pACT1-CEK2, wh	0.0137815	1.14796e-05
		0.0149185	1.39665e-05
		0.0166929	4.92e-05
(14)	wor1Δ/Δa pACT1-CPH1, wh x wor1Δ/Δα pACT1-CPH1, wh	4.31159e-05	1.4557e-05
		7.33333e-05	1.09155e-05
		5.86957e-05	2.10784e-05
(15)	wor1Δ/Δa pACT1-DIG1, wh x wor1Δ/Δα pACT1-DIG1, wh	3.78788e-09	1.4881e-09
		3.08642e-09	1.50966e-09
		2.77778e-09	1.38889e-09

## Sheet: Fig.3a
Fig.3a
	YPD-K			YP-K
WTa, wh	1.04962	0.90076	1.04962	3.11043	3.65963	2.49995
WTa, wh+Pher.	6.05787	9.0438	9.58174	3092.89	2804.14	2847.56
wor1/wor1a	1.21454	0.633644	0.956775	5.87165	6.80316	4.44842
wor1/wor1a+Phe.	7.14019	6.77898	7.57019	3345.06	2794.92	2964.84
WTa, op	2.08512	2.5369	1.84042	21.421	18.4418	14.1132
WTa, op+Pher.	169.842	157.558	125.034	3092.89	2804.14	2847.56

## Sheet: Fig.3b
Fig.3b
		Pher. Untreated (%)			Pher. Treated (%)
YP	WTa, wh	<0.5%			7.84314	13.0653	21.7391
	wor1/wor1a	<0.5%			15.2174	19.8529	20.2381
	WTa, op	13.9785	12.0482	3	52.7273	60	57.1429
		Pher. Untreated (%)			Pher. Treated (%)
YPD	WTa, wh	<0.5%			<0.5%
	wor1/wor1a	<0.5%			<0.5%
	WTa, op	<0.5%			6.42857	19.1304	30.7692

## Sheet: Fig.4a
Fig.4a
		YPD-K			YP-K
TEC1	wor1/wor1a	0.868532	1.64446	0.48701	0.137408	0.310452	0.180326
	wor1/wor1α	0.72391	1.25425	1.02184	0.437956	0.307557	0.326803
	wor1/wor1a x α	0.86831	1.29817	0.833521	0.615846	0.200007	0.453781
CPH1	wor1/wor1a	1.05462	0.976847	0.968533	0.812323	0.932381	0.920717
	wor1/wor1α	1.01931	1.17739	0.803302	1.08492	0.954385	0.892209
	wor1/wor1a x α	0.898126	1.2609	0.840979	2.24573	2.02022	2.39561

## Sheet: Fig.4b
Fig.4b
CPH1	wor1/wor1a	1.13532	1.15132	0.713361
	wor1/wor1 dig1/dig1a	5.26936	5.25945	4.96835
TEC1	wor1/wor1a pACT1	1.03346	1.02369	1.03346	0.909391
	wor1/wor1a pACT1-CPH1	0.680121	0.603986	0.572288	0.458386

[truncated: 10 more sheets: Fig.4c, Fig.4d, Fig.S1a, Fig.S1c, Fig.S1b, Fig. S3a, Fig.S3b, Table 1, Table S1, Table S2]
